# Supplementary material for: Picture Norms for Chinese Preschool Children: Name Agreement, Familiarity, and Visual Complexity
Source: PLoS One. 2014 Mar 5;9(3):e90450. doi: 10.1371/journal.pone.0090450 (PMC3944013; doi:10.1371/journal.pone.0090450)
Supplement: Appendix S1 — 260 Picture Norm for Chinese K1 and K3 Children. (XLSX) [file pone.0090450.s001.xlsx]

## Sheet: Appendix S1 The Norm
Appendix S1 260 Picture Norm for Chinese K1 (Kidergarten first year) and K3 (Kindergarten third year) Children
No.	Expected name	Age	Modal	L.	English	Name Agreement			Naming				Familiarity			Complexity			Freq.	AoA
						H	%		DKN	DKO	Alt.		Mean	SD		Mean	SD
1	手风琴 accordion	K1	琴	1	musical instrument	2.51982	0.09375		5	3	8		2.75758	1.78589		3.2	1.29721		1.3802	10.5
1	手风琴 accordion	K3	琴	1	musical instrument	2.46822	0.11765		2	3	9		3.4	1.61031		3.24242	1.78589		1.3802	10.5
1
2	飞机 airplane	K1	飞机	2	airplane	0	1		0	0	0		3.48485	1.50252		3.09375	1.35264		3.2084	2.25
2	飞机 airplane	K3	飞机	2	airplane	0.32985	0.91176		0	1	1		3.875	1.43122		2.45455	1.60255		3.2084	2.25
2
3	鳄、鳄鱼 crocodile	K1	鳄鱼	2	crocodile	0.92556	0.84375		0	0	4		2.125	1.33803		3.4375	1.4797		1.8451	4.42
3	鳄、鳄鱼 crocodile	K3	鳄鱼	2	crocodile	0.20062	0.91176		0	2	1		3.25	1.88372		3.06452	1.74996		1.8451	4.42
3
4	锚 anchor	K1	箭	1	arrow	2.53415	0		6	9	7		2.5	1.7743		3.14815	1.32153		1.6902	11
4	锚 anchor	K3	钩子	2	hook	3.07642	0		5	6	12		2.85185	1.65724		2.13333	1.54771		1.6902	11
4
5	蚂蚁 ant	K1	蚂蚁	2	ant	1.68359	0.59375		4	0	6		3.78788	1.40885		3.40625	1.24069		2.1004	4.58
5	蚂蚁 ant	K3	蚂蚁	2	ant	0.58358	0.88235		0	1	3		3.8125	1.5951		2.63636	1.76455		2.1004	4.58
5
6	苹果 apple	K1	苹果	2	apple	0	1		0	0	0		4.69697	0.883348		2.25	1.58623		2.6493	2.25
6	苹果 apple	K3	苹果	2	apple	0	0.97059		0	1	0		4.375	1.28891		1.42424	0.969223		2.6493	2.25
6
7	手臂 arm	K1	手	1	hand	0.68381	0		1	0	2		4.51515	1.00378		2.53125	1.41386		2.7649	3.56
7	手臂 arm	K3	手	1	hand	1.68061	0.05882		1	1	4		4.625	1.07012		2.33333	1.63299		2.7649	3.56
7
8	箭头 arrow	K1	箭头	2	arrow	2.05602	0.5		5	1	8		3.8125	1.67404		2.22581	1.58555		1.6628	5.19
8	箭头 arrow	K3	箭头	2	arrow	0.98806	0.79412		1	1	5		3.77419	1.60644		1.48485	1.12142		1.6628	5.19
8
9	花骨朵 flower bud	K1	花	1	flower	3.23935	0		6	6	12		2.875	1.75518		3.25	1.32288
9	花骨朵 flower bud	K3	花	1	flower	3.00713	0.02941		2	4	11		2.92857	1.84448		2.4375	1.54372
9
10	烟灰缸 ashtray	K1	烟灰缸	3	ashtray	3.17512	0.1875		7	8	11		3.8	1.54026		2.8	1.52753		1.8692	10.7
10	烟灰缸 ashtray	K3	烟灰缸	3	ashtray	3.5501	0.26471		3	4	16		3.56	1.78139		1.8	1.34933		1.8692	10.7
10
11	树枝 branch	K1	棍子	2	stick	3.48418	0.09375		6	6	12		2.8	1.84578		2.86207	1.48141		2.1239
11	树枝 branch	K3	棍子	2	stick	3.57366	0.05882		3	6	13		3.06897	1.73063		2.46667	1.47936		2.1239
11
12	斧、斧头、斧子 axe	K1	斧子	2	axe	1.26457	0.65625		4	1	5		2.75	1.66559		2.8	1.42393		1.6335	5.77
12	斧、斧头、斧子 axe	K3	斧子	2	axe	1.2235	0.67647		2	1	4		3.8	1.62735		2.0303	1.59069		1.6335	5.77
12
13	婴儿车 baby carriage	K1	车	1	vehicle	2.29454	0.1875		0	2	6		3.375	1.6412		3	1.41421		1.5911
13	婴儿车 baby carriage	K3	婴儿车	3	baby carriage	2.1926	0.47059		1	2	7		3.58065	1.64872		2.9375	1.56447		1.5911
13
14	球 ball	K1	球	1	ball	1.05589	0.8125		0	0	4		3.90909	1.58831		2.34375	1.55769		3.2463	2.81
14	球 ball	K3	球	1	ball	0.19591	0.94118		0	1	1		4.1875	1.42416		1.66667	1.19024		3.2463	2.81
14
15	气球 balloon	K1	气球	2	balloon	0	1		0	0	0		4.09091	1.42223		2.1875	1.57475		2.2695
15	气球 balloon	K3	气球	2	balloon	0.19591	0.94118		0	1	1		4.1875	1.42416		1.42424	1.09059		2.2695
15
16	香蕉 banana	K1	香蕉	2	banana	0	0.9375		2	0	0		4.45455	1.03353		2.46875	1.58591		2.4048	2.63
16	香蕉 banana	K3	香蕉	2	banana	0.19591	0.94118		0	1	1		4	1.60644		1.66667	1.29099		2.4048	2.63
16
17	房、房子 building	K1	房子	2	house	0.59745	0.90625		0	0	3		3.875	1.60141		3.0625	1.43544		3.1638
17	房、房子 building	K3	房子	2	house	1.08012	0.73529		1	2	4		3.875	1.5187		2.1875	1.42416		3.1638
17
18	木桶 wooden barrel	K1	桶	1	barrel	2.591	0.09375		3	1	10		2.75758	1.63994		2.93548	1.50412		1.2553	5.67
18	木桶 wooden barrel	K3	桶	1	barrel	2.62413	0.08824		0	2	10		3.70968	1.67717		2.45455	1.43812		1.2553	5.67
18
19	棒球捧 baseball bat	K1	棍子	2	stick	2.73815	0		4	2	11		2.9375	1.72154		2.83333	1.36668
19	棒球捧 baseball bat	K3	棒	1	stick	3.17635	0		2	2	11		2.66667	1.74856		1.66667	1.08012
19
20	篮、篮子 basket	K1	篮子	2	basket	1.98471	0.40625		2	1	6		3.4375	1.50134		3.3871	1.66688		2.1903	4.73
20	篮、篮子 basket	K3	篮子	2	basket	1.5745	0.5		0	1	4		4.09677	1.35043		2.75758	1.71447		2.1903	4.73
20
21	熊 bear	K1	熊	1	bear	2.34376	0.375		1	1	6		2.375	1.71803		3.35484	1.33037		2.7042	10.45
21	熊 bear	K3	熊	1	bear	1.68989	0.58824		0	3	5		2.67742	1.5575		2.5	1.60644		2.7042	10.45
21
22	床 bed	K1	床	1	bed	0.20062	0.96875		0	0	1		4.51515	1.00378		2.75	1.50269		3.4426	2.84
22	床 bed	K3	床	1	bed	0.39045	0.91176		0	1	2		4.3125	1.306		2.27273	1.48477		3.4426	2.84
22
23	蜜蜂 bumble bee	K1	蜜蜂	2	bee	2.57664	0.34375		2	2	9		3.375	1.5606		3.19355	1.19497		2.1987	10.32
23	蜜蜂 bumble bee	K3	蜜蜂	2	bee	2.5659	0.38235		2	3	9		3.58065	1.47816		2.875	1.68005		2.1987	10.32
23
24	甲虫、甲壳虫 beetle	K1	虫子	2	insect	2.91509	0		4	3	10		2.75	1.58623		3.03448	1.47558		1.5441	10.59
24	甲虫、甲壳虫 beetle	K3	虫子	2	insect	3.05816	0.14706		1	1	10		3.68966	1.5377		2.75758	1.56186		1.5441	10.59
24
25	铃铛 bell	K1	铃铛	2	bell	1.10637	0.71875		1	2	4		2.625	1.71803		2.83871	1.43983		1.7634	4.41
25	铃铛 bell	K3	铃铛	2	bell	1.62369	0.67647		0	2	7		3.3871	1.66688		2.25	1.50269		1.7634	4.41
25
26	皮带 leather belt	K1	腰带	2	belt	1.49894	0.0625		2	0	5		4.21212	1.31714		2.48387	1.54641		2.2601	4.69
26	皮带 leather belt	K3	腰带	2	belt	1.03004	0		2	1	3		3.96774	1.53805		2.0303	1.51007		2.2601	4.69
26
27	自行车 bicycle	K1	自行车	3	bicycle	0.62526	0.84375		0	0	1		4.21212	1.31714		3.25	1.56576		2.5821	2.81
27	自行车 bicycle	K3	自行车	3	bicycle	0.4395	0.88235		0	1	1		4.375	1.28891		2.51515	1.58353		2.5821	2.81
27
28	鸟bird	K1	鸟	1	bird	1.1609	0.78125		0	0	4		3.625	1.38541		3.03125	1.37921		3.0386	2.74
28	鸟bird	K3	鸟	1	bird	0.59745	0.85294		0	2	3		3.5625	1.62516		2.375	1.5606		3.0386	2.74
28
29	上衣、上衣服、上装 top	K1	衣服	2	clothes	0.20062	0		0	0	1		4.39394	1.17099		2.875	1.3137		2.3997	10.91
29	上衣、上衣服、上装 top	K3	衣服	2	clothes	1.32163	0.08824		0	1	5		4.25	1.41421		2.69697	1.74078		2.3997	10.91
29
30	书、书本、书籍 book	K1	书	1	book	0	0.96875		1	0	0		4.39394	1.17099		2.78125	1.56028		3.3587	2.84
30	书、书本、书籍 book	K3	书	1	book	0	0.97059		0	1	0		4.3125	1.40132		2.09091	1.42223		3.3587	2.84
30
31	靴、靴子 boot	K1	鞋	1	shoe	1.36754	0.03125		0	0	4		4.0303	1.42489		2.625	1.47561		2.0128	7.45
31	靴、靴子 boot	K3	鞋	1	shoe	2.18099	0.14706		0	1	5		4.25	1.31982		2.09091	1.33144		2.0128	7.45
31
32	瓶、瓶子 bottle	K1	瓶	1	bottle	2.19779	0.34375		2	0	6		4.0303	1.42489		2.65625	1.59858		3.0881	3.67
32	瓶、瓶子 bottle	K3	瓶	1	bottle	2.29249	0.41176		0	1	6		4.1875	1.42416		1.48485	1.22783		3.0881	3.67
32
33	蝴蝶结 bow	K1	蝴蝶结	3	bow	0.54755	0.875		0	1	2		3.78788	1.57634		2.5	1.50269		1.6232	2.48
33	蝴蝶结 bow	K3	蝴蝶结	3	bow	0.19591	0.94118		0	1	1		4.25	1.21814		2.0303	1.51007		1.6232	2.48
33
34	碗、碗子 bowl	K1	碗	1	bowl	0	1		0	0	0		4.625	0.793116		2.0625	1.60518		2.6937
34	碗、碗子 bowl	K3	碗	1	bowl	0.73106	0.82353		0	2	3		4.1875	1.51205		1.4375	0.981687		2.6937
34
35	箱、箱子 box	K1	盒子	2	box	1.46136	0.3125		0	1	4		4.09091	1.42223		2.25806	1.48251		2.8561	5.68
35	箱、箱子 box	K3	盒子	2	box	1.32349	0.41176		0	1	3		4.09677	1.35043		1.48485	1.00378		2.8561	5.68
35
36	面包 bread	K1	面包	2	bread	1.24204	0.6875		1	2	4		3.83871	1.69503		2.58065	1.58691		2.8633	3.56
36	面包 bread	K3	面包	2	bread	1.27542	0.67647		0	3	4		4.03226	1.53805		1.875	1.33803		2.8633	3.56
36
37	扫帚、扫把 broom	K1	扫把	2	broom	2.21913	0.53125		3	1	6		4.33333	1.29099		2.9375	1.36636		1.8261	6.94
37	扫帚、扫把 broom	K3	扫把	2	broom	2.09002	0.64706		0	2	6		3.75	1.66559		2.21212	1.40885		1.8261	6.94
37
38	刷、刷子 brush	K1	刷子	2	brush	1.31639	0.53125		2	1	3		3.84848	1.41689		3.09677	1.46867		2.5877	10.45
38	刷、刷子 brush	K3	刷子	2	brush	1.44789	0.55882		0	1	3		4.09677	1.35043		2.57576	1.63994		2.5877	10.45
38
39	公共汽车 bus	K1	车	1	vehicle	2.06	0.03125		0	0	5		4.39394	1.27327		3.25	1.48106			3.19
39	公共汽车 bus	K3	公交车	2	bus	2.56716	0.14706		0	1	8		4.375	1.28891		2.93939	1.69447			3.19
39
40	蝴蝶 butterfly	K1	蝴蝶	2	butterfly	0	1		0	0	0		3.48485	1.6606		3.03125	1.37921		2.2529	1.94
40	蝴蝶 butterfly	K3	蝴蝶	2	butterfly	0	0.97059		0	1	0		3.625	1.5606		2.33333	1.55456		2.2529	1.94
40
41	扣、扣子 button	K1	扣子	2	button	0.94738	0.8125		0	1	4		4.0625	1.43544		2.3871	1.5637		2.8591	3.56
41	扣、扣子 button	K3	扣子	2	button	1.03004	0.70588		1	2	3		3.90323	1.61977		1.5	1.13592		2.8591	3.56
41
42	蛋糕 cake	K1	蛋糕	2	cake	0.95109	0.78125		1	0	3		3.9375	1.43544		2.6875	1.42416		2.9186	3.56
42	蛋糕 cake	K3	蛋糕	2	cake	1.11839	0.76471		0	2	5		4.5625	0.981687		2.0625	1.52268		2.9186	3.56
42
43	驼，骆驼 camel	K1	骆驼	2	camel	1.89272	0		2	2	5		2.6875	1.76777		3.16667	1.53316		1.9868	4.72
43	驼，骆驼 camel	K3	骆驼	2	camel	0.71465	0		0	1	3		2.66667	1.74856		2.63636	1.69223		1.9868	4.72
43
44	蜡烛 wax candle	K1	蜡烛	2	candle	0.59745	0.90625		0	0	3		3.625	1.47561		2.65625	1.51571		2.5065	3.78
44	蜡烛 wax candle	K3	蜡烛	2	candle	0.20062	0.91176		0	2	1		3.875	1.5187		1.875	1.43122		2.5065	3.78
44
45	炮 cannon	K1	车	1	vehicle	2.1572	0.09375		1	2	6		2.41935	1.56576		3.24138	1.40548		2.1987	10.35
45	炮 cannon	K3	车	1	vehicle	2.79284	0.11765		2	4	9		3.2069	1.5441		3.0625	1.64488		2.1987	10.35
45
46	帽、帽子 hat/cap	K1	帽子	2	hat	0.21084	0.90625		1	1	1		3.90909	1.66515		2.64516	1.64415		2.5079	4.17
46	帽、帽子 hat/cap	K3	帽子	2	hat	0	0.97059		0	1	0		3.96774	1.62242		1.90909	1.33144		2.5079	4.17
46
47	轿车 sedan car	K1	汽车	2	car	0.97449	0		0	0	1		4.21212	1.40885		3.1875	1.25563		2.4713	2.74
47	轿车 sedan car	K3	汽车	2	car	1.32415	0.05882		0	1	3		4.1875	1.42416		3.18182	1.60963		2.4713	2.74
47
48	胡萝卜carrot	K1	胡萝卜	3	carrot	0.99323	0.53125		1	0	1		3.90909	1.58831		2.53125	1.50235		2.1335	4.6
48	胡萝卜carrot	K3	萝卜	2	radish	1.09614	0.32353		0	1	2		4.1875	1.33047		2.09091	1.42223		2.1335	4.6
48
49	猫 cat	K1	猫	1	cat	0.33729	0.9375		0	0	1		3.90909	1.42223		2.875	1.3137		3.0885	2.86
49	猫 cat	K3	猫	1	cat	0.19591	0.94118		0	1	1		4	1.524		2.39394	1.69447		3.0885	2.86
49
50	毛虫、毛毛虫 caterpillar	K1	毛毛虫	3	caterpillar	0.35336	0.875		0	2	1		2.93939	1.53987		3.16129	1.31901		1.2041	5.78
50	毛虫、毛毛虫 caterpillar	K3	毛毛虫	3	caterpillar	0.63117	0.85294		0	1	2		3.90323	1.44579		2.33333	1.47196		1.2041	5.78
50
51	芹菜 celery	K1	白菜	2	cabbage	2.75204	0.09375		3	1	8		4.09091	1.50756		3.3	1.41787		1.3617	10.55
51	芹菜 celery	K3	白菜	2	cabbage	2.33229	0.14706		0	2	6		4	1.55364		2.87879	1.72767		1.3617	10.55
51
52	铁链、铁链子、铁链条 iron chain	K1	链子	2	chain	2.28653	0.28125		2	2	7		3.25	1.50269		2.86667	1.25212		1.6721	5.74
52	铁链、铁链子、铁链条 iron chain	K3	链子	2	chain	3.1748	0.20588		0	2	12		3.33333	1.58296		2.25	1.50269		1.6721	5.74
52
53	椅子、椅 chair	K1	椅子	2	chair	1.12309	0.59375		0	1	2		4.5	1.016		2.65625	1.33463		2.882	5.68
53	椅子、椅 chair	K3	椅子	2	chair	1.13343	0.55882		0	2	2		4.0625	1.52268		1.75	1.31982		2.882	5.68
53
54	櫻桃 cherry	K1	樱桃	2	cherry	1.27552	0.75		1	0	5		3.90909	1.66515		2.53125	1.31944		2.2068	10.68
54	櫻桃 cherry	K3	樱桃	2	cherry	0.4395	0.88235		0	1	1		4.25	1.21814		1.66667	1.29099		2.2068	10.68
54
55	鸡 chicken	K1	公鸡	2	rooster	1.51197	0.40625		1	0	4		3.18182	1.60963		3.28125	1.46429		3.0257
55	鸡 chicken	K3	公鸡	2	rooster	1.57149	0.41176		0	1	3		3.25	1.50269		2.45455	1.60255		3.0257
55
56	改锥 awl	K1	改锥	2	screwdriver	3.12808	0.09375		9	9	9		3.35714	1.80973		2.625	1.27901		0.4771
56	改锥 awl	K3	刀	1	knife	4.02314	0.08824		4	7	17		3.33333	1.73623		2.10345	1.37178		0.4771
56
57	教堂 church	K1	房子	2	house	1.38011	0		1	0	5		3.5625	1.62516		2.875	1.5187		2.9624	11
57	教堂 church	K3	房子	2	house	1.55381	0.02941		0	2	4		3.9375	1.52268		2.4375	1.45774		2.9624	11
57
58	雪茄、雪茄烟 cigar	K1	笔	1	pen	2.62925	0		4	9	8		3.84848	1.58353		2.66667	1.40393		2.3579
58	雪茄、雪茄烟 cigar	K3	笔	1	pen	3.12745	0		2	1	10		3.5	1.69398		1.90909	1.50756		2.3579
58
59	香烟 cigarette	K1	烟	1	cigarette	0.22228	0		1	3	1		3.84848	1.50252		2.75862	1.52726		2.4624	7.09
59	香烟 cigarette	K3	烟	1	cigarette	0	0		0	1	0		4.51724	1.27113		2.15152	1.41689		2.4624	7.09
59
60	钟 clock	K1	表	1	watch	1.3629	0.15625		2	0	2		3.90909	1.50756		2.8125	1.44663		3.1847
60	钟 clock	K3	钟	1	watch	1.43378	0.5		0	1	2		4.0625	1.43544		2.39394	1.53987		3.1847
60
61	夹子 clip	K1	夹子	2	clip	1.36704	0.5625		4	2	4		3.875	1.68005		3.03333	1.44993		1.699
61	夹子 clip	K3	夹子	2	clip	2.29883	0.5		3	1	9		3.73333	1.61743		2.51515	1.58353		1.699
61
62	云 cloud	K1	云	1	cloud	2.944	0.28125		3	2	10		4.22581	1.43084		2.59375	1.45601		2.4031
62	云 cloud	K3	云	1	cloud	2.49893	0.44118		0	3	10		3.8125	1.5951		1.96774	1.44877		2.4031
62
63	小丑 clown	K1	小丑	2	clown	1.1991	0.6875		3	0	4		2.4375	1.62516		3.77419	1.30919		2.6884	5.74
63	小丑 clown	K3	小丑	2	clown	0.58358	0.88235		0	1	3		3	1.63299		2.93939	1.69447		2.6884	5.74
63
64	大衣 coat	K1	衣服	2	clothes	0	0		0	0	0		4.15152	1.50252		2.90625	1.30407		2.3201	9.21
64	大衣 coat	K3	衣服	2	clothes	0.77526	0.02941		0	1	4		4.25	1.31982		2.75758	1.56186		2.3201	9.21
64
65	梳子 comb	K1	梳子	2	comb	0.62749	0.84375		2	0	3		4.27273	1.39805		2.65625	1.53685		1.716	4.2
65	梳子 comb	K3	梳子	2	comb	0.44886	0.85294		1	1	1		4.625	0.941858		1.90909	1.33144		1.716	4.2
65
66	玉米、老玉米 corn	K1	玉米	2	corn	0.70884	0.78125		1	0	1		4.0303	1.59069		2.96875	1.42522		2.5809	3.73
66	玉米、老玉米 corn	K3	玉米	2	corn	0.787	0.82353		0	0	2		4.4375	1.16224		2.41176	1.59768		2.5809	3.73
66
67	沙发 couch	K1	沙发	2	couch	0.20062	0.96875		0	0	1		4.47059	1.23669		2.4375	1.3183		2.781	3.42
67	沙发 couch	K3	沙发	2	couch	0	1		0	0	0		4.5	1.13592		2.35294	1.53509		2.781	3.42
67
68	奶牛 milk cow	K1	牛	1	cattle	0.85466	0		2	1	4		2.23529	1.4783		3	1.50269		1.9494	7.71
68	奶牛 milk cow	K3	牛	1	cattle	0.80404	0.08824		0	0	3		3.4375	1.66438		2.94118	1.59433		1.9494	7.71
68
69	皇冠 crown	K1	蛋糕	2	cake	2.18108	0.25		2	0	5		2.88235	1.77123		3.09375	1.53159		1.9823	5.77
69	皇冠 crown	K3	皇冠	2	crown	2.06563	0.44118		0	0	5		3.625	1.6412		3.11765	1.70142		1.9823	5.77
69
70	茶杯、茶杯子 tea cup	K1	杯子	2	cup	1.18665	0.09375		1	0	4		4.05882	1.57521		2.125	1.38541		1.3424	2.74
70	茶杯、茶杯子 tea cup	K3	杯子	2	cup	1.51903	0.14706		0	0	4		4.3125	1.40132		1.70588	1.38234		1.3424	2.74
70
71	鹿 deer	K1	鹿	1	deer	1.85909	0.625		1	0	7		3.18182	1.60963		3.09375	1.32858		2.3962	10.64
71	鹿 deer	K3	鹿	1	deer	0.82134	0.82353		0	1	3		3.25	1.74134		2.58824	1.53973		2.3962	10.64
71
72	桌子desk	K1	桌子	2	desk	2.45256	0.40625		2	1	9		4.63636	0.92932		2.87097	1.52188		3.0527	10.6
72	桌子desk	K3	桌子	2	desk	3.23882	0.29412		1	0	12		4.16129	1.61445		2.51515	1.50252		3.0527	10.6
72
73	狗 dog	K1	狗	1	dog	0	1		0	0	0		4.47059	1.23669		3.0625	1.36636		3.4195	2.48
73	狗 dog	K3	狗	1	dog	0.19143	0.97059		0	0	1		4.0625	1.34254		2.41176	1.43796		3.4195	2.48
73
74	小女孩 small girl	K1	小孩	2	child	2.65442	0.03125		0	0	8		4.05882	1.65037		3.09375	1.35264
74	小女孩 small girl	K3	小孩	2	child	2.70236	0.14706		0	0	7		4	1.60644		2.52941	1.56157
74
75	驴、驴子 donkey	K1	马	1	horse	1.64998	0.21875		0	4	4		3.06061	1.7667		2.55172	1.42894		2.1523	8.77
75	驴、驴子 donkey	K3	驴	1	donkey	1.57855	0.47059		0	0	4		3.62069	1.61276		2.58824	1.61654		2.1523	8.77
75
76	门 door	K1	门	1	door	0.33729	0.9375		0	0	1		4.64706	0.917254		2.59375	1.36451		3.5446	2.25
76	门 door	K3	门	1	door	0	1		0	0	0		4.4375	1.16224		1.76471	1.3939		3.5446	2.25
76
77	门把手 door knob	K1	板凳	2	stool	3.53689	0		11	2	12		3	1.78885		2.33333	1.18419			10.73
77	门把手 door knob	K3	举重	2	weightlifting	4.13294	0.02941		5	3	19		3.6	1.67332		2.125	1.43122			10.73
77
78	连衣裙 dress	K1	裙子	2	skirt	1.13343	0		0	0	2		4.29412	1.38234		2.15625	1.19432		1.4472	9.16
78	连衣裙 dress	K3	裙子	2	skirt	1.2627	0.05882		0	0	3		4.1875	1.51205		1.94118	1.41295		1.4472	9.16
78
79	柜、柜子 cabinet	K1	橱子	2	cabinet	2.096	0.125		2	4	6		3.9697	1.66742		2.51724	1.54967		2.5635	5.67
79	柜、柜子 cabinet	K3	橱子	2	cabinet	2.15971	0.23529		2	1	5		4.24138	1.45541		2.63636	1.53741		2.5635	5.67
79
80	鼓 drum	K1	鼓	1	drum	2.69785	0.25		4	6	8		3.19355	1.66171		2.92857	1.46385		2.4639
80	鼓 drum	K3	鼓	1	drum	2.54653	0.41176		4	2	10		3.64286	1.63785		2.41935	1.64872		2.4639
80
81	鸭、鸭子 duck	K1	鸭子	2	duck	1.81099	0.625		0	0	6		2.87879	1.79857		2.8125	1.51205		2.0792	10.6
81	鸭、鸭子 duck	K3	鸭子	2	duck	1.47588	0.70588		0	0	5		3.4375	1.58496		2.52941	1.48192		2.0792	10.6
81
82	鹰、老鹰 eagle	K1	鹰	1	eagle	2.31069	0.4375		0	0	7		2.94118	1.73975		2.96875	1.44768		2.2765	5.58
82	鹰、老鹰 eagle	K3	鹰	1	eagle	1.2825	0.64706		0	0	2		3.3125	1.76777		2.94118	1.59433		2.2765	5.58
82
83	耳、耳朵 ear	K1	耳朵	2	ear	0.20062	0.96875		0	0	1		4.52941	1.10742		2.625	1.45358		2.4757	3.73
83	耳、耳朵 ear	K3	耳朵	2	ear	0	1		0	0	0		4.0625	1.52268		2.58824	1.68986		2.4757	3.73
83
84	象、大象 elephant	K1	大象	2	elephant	0	1		0	0	0		2.29412	1.54781		3.15625	1.54731		3.131	2.63
84	象、大象 elephant	K3	大象	2	elephant	0	1		0	0	0		3	1.75977		3.36364	1.61667		3.131	2.63
84
85	信封 envelope	K1	信	1	letter	1.95128	0.15625		1	1	7		3.70588	1.7672		2.22581	1.40735		2.3502	8.92
85	信封 envelope	K3	信	1	letter	1.29875	0.38235		0	0	3		3.90323	1.61977		1.41176	0.957194		2.3502	8.92
85
86	眼、眼睛 eye	K1	眼睛	2	eye	0.59745	0.90625		0	0	3		4.23529	1.4783		2.65625	1.45046		3.3166	1.94
86	眼、眼睛 eye	K3	眼睛	2	eye	0.19143	0.97059		0	0	1		4.4375	1.26841		2.23529	1.55814		3.3166	1.94
86
87	柵栏 fence	K1	栅栏	2	fence	3.36609	0.125		10	3	11		3.36364	1.61667		2.55172	1.52564		2.1399	8.67
87	柵栏 fence	K3	栅栏	2	fence	3.34852	0.17647		4	1	13		3.2069	1.80038		2.27273	1.64455		2.1399	8.67
87
88	手指finger	K1	手指	2	finger	0.64497	0.875		0	0	2		4.64706	1.04105		2.40625	1.36451		2.8351	5.65
88	手指finger	K3	手指	2	finger	1.23551	0.76471		0	0	4		4.4375	1.16224		1.76471	1.4783		2.8351	5.65
88
89	鱼 fish	K1	鱼	1	fish	0.53495	0.90625		0	0	2		4.29412	1.38234		2.625	1.36192		3.0077	2.63
89	鱼 fish	K3	鱼	1	fish	0.19143	0.97059		0	0	1		3.9375	1.60518		2.41176	1.51992		3.0077	2.63
89
90	旗、旗子 flag	K1	红旗	2	red flag	1.84245	0.34375		0	1	3		4	1.57634		1.93548	1.34004		2.3032	2.86
90	旗、旗子 flag	K3	红旗	2	red flag	1.80128	0.35294		0	0	5		4.16129	1.43983		1.88235	1.57181		2.3032	2.86
90
91	花 flower	K1	花	1	flower	0	1		0	0	0		4.47059	1.02204		2.53125	1.50235		3.5913	2.25
91	花 flower	K3	花	1	flower	0.19143	0.97059		0	0	1		4.3125	1.40132		1.64706	1.27641		3.5913	2.25
91
92	长笛 flute	K1	棍子	2	stick	2.62193	0		5	7	8		3.58065	1.80322		2.88	1.56312		1.3979	5.77
92	长笛 flute	K3	笛子	2	flute	2.91679	0		3	3	11		3.72	1.72047		2.16129	1.52964		1.3979	5.77
92
93	苍蝇 fly	K1	苍蝇	2	fly	1.982	0.46875		2	3	5		3.625	1.6412		3.03226	1.32876		2.3118	10.45
93	苍蝇 fly	K3	苍蝇	2	fly	2.3875	0.41176		1	2	7		3.58065	1.56576		2.93939	1.45644		2.3118	10.45
93
94	脚 foot	K1	脚	1	foot	0	1		0	0	0		4.70588	0.871412		2.84375	1.34667		3.3134	2.25
94	脚 foot	K3	脚	1	foot	0	1		0	0	0		4.5	1.13592		2.41176	1.43796		3.3134	2.25
94
95	橄榄球 football	K1	面包	2	bread	3.08605	0.0625		5	9	9		2.86667	1.73669		3	1.25831		2.5587	10.5
95	橄榄球 football	K3	球	1	ball	3.03145	0.05882		6	4	11		3.24	1.66533		2.29032	1.59569		2.5587	10.5
95
96	头盔 helmet	K1	帽子	2	hat	3.44644	0.03125		4	8	13		2.6129	1.74504		2.55556	1.47631		2.3201
96	头盔 helmet	K3	口哨	2	whistle	3.04489	0.11765		7	2	9		3.59259	1.44806		2.80645	1.66171		2.3201
96
97	叉、叉子 fork	K1	叉子	2	fork	0.40963	0.90625		0	1	2		3.94118	1.57521		2.12903	1.33521		2.1875	3.19
97	叉、叉子 fork	K3	叉子	2	fork	0.19143	0.97059		0	0	1		3.90323	1.44579		1.82353	1.31358		2.1875	3.19
97
98	狐、狐狸 fox	K1	狐狸	2	fox	1.83879	0.46875		1	0	5		2.21212	1.72767		3.03125	1.30716		1.5315	5.78
98	狐、狐狸 fox	K3	狐狸	2	fox	1.31212	0.52941		0	0	3		3.125	1.82721		2.75758	1.47966		1.5315	5.78
98
99	圆号 French horn	K1	喇叭	2	horn	1.5102	0		2	2	5		2.51515	1.6606		3.16667	1.5105		0.9542
99	圆号 French horn	K3	喇叭	2	horn	1.885	0		4	3	7		3.06667	1.85571		3.30303	1.74078		0.9542
99
100	蛙、青蛙 frog	K1	青蛙	2	frog	0.44886	0.90625		0	0	1		3.42424	1.63994		2.96875	1.51305		1.3424	2.63
100	蛙、青蛙 frog	K3	青蛙	2	frog	0.52256	0.88235		0	0	1		3.25	1.58623		2.76471	1.45766		1.3424	2.63
100
101	平底锅 frying pan	K1	锅	1	pot	1.76955	0.125		2	2	6		4.17647	1.40282		2.58065	1.38502		1.1139
101	平底锅 frying pan	K3	锅	1	pot	1.21669	0.17647		0	0	4		3.90323	1.44579		2.35294	1.68563		1.1139
101
102	垃圾桶 garbage can	K1	垃圾桶	3	garbage can	1.46686	0.6875		1	0	5		4.33333	1.19024		2.84375	1.34667		2.316	4.2
102	垃圾桶 garbage can	K3	垃圾桶	3	garbage can	1.46737	0.67647		1	0	4		3.75	1.66559		2.39394	1.61902		2.316	4.2
102
103	长颈鹿 giraffe	K1	长颈鹿	3	giraffe	0.78378	0.71875		0	2	1		2.33333	1.70783		3.13333	1.56983		1.6335	2.63
103	长颈鹿 giraffe	K3	长颈鹿	3	giraffe	0.7086	0.85294		0	0	2		3.13333	1.47936		2.94118	1.59433		1.6335	2.63
103
104	杯、杯子 cup	K1	杯子	2	cup	0.81809	0.8125		0	0	2		4.05882	1.57521		2.125	1.49731		3.4905	4.44
104	杯、杯子 cup	K3	杯子	2	cup	1.08631	0.70588		0	0	2		4.5	1.13592		1.58824	1.25813		3.4905	4.44
104
105	眼镜 eyeglasses	K1	眼镜	2	eyeglasses	0	1		0	0	0		4	1.57634		2.21875	1.49697		2.6964	2.25
105	眼镜 eyeglasses	K3	眼镜	2	eyeglasses	0	1		0	0	0		4.125	1.23784		2	1.49747		2.6964	2.25
105
106	手套 glove	K1	手套	2	glove	0.92836	0.65625		0	0	1		3.66667	1.70783		2.75	1.39122		2.6201	2.69
106	手套 glove	K3	手套	2	glove	0.43055	0.91176		0	0	1		4.125	1.5187		2.11765	1.4927		2.6201	2.69
106
107	山羊 goat	K1	羊	1	sheep	1.37369	0.03125		0	0	4		3.17647	1.80018		2.625	1.36192		2.1106	9.16
107	山羊 goat	K3	羊	1	sheep	1.28356	0.23529		1	0	3		3.1875	1.71215		2.76471	1.45766		2.1106	9.16
107
108	猩猩 gorilla	K1	猩猩	2	gorilla	1.14522	0.5625		1	0	2		2.33333	1.63299		3.375	1.38541		1.9031	4.42
108	猩猩 gorilla	K3	猩猩	2	gorilla	0.43055	0.91176		0	0	1		2.4375	1.77687		2.88235	1.55241		1.9031	4.42
108
109	葡萄 grapes	K1	葡萄	2	grapes	0	0.96875		1	0	0		4.11765	1.57181		2.59375	1.36451		2.1931	2.86
109	葡萄 grapes	K3	葡萄	2	grapes	0	1		0	0	0		3.75	1.58623		2.41176	1.51992		2.1931	2.86
109
110	蝗虫 locust	K1	蚂蚱	2	locust	2.6515	0		6	4	7		2.9375	1.79493		3.48276	1.35279		1.3802	10.67
110	蝗虫 locust	K3	蚂蚱	2	locust	2.67666	0.14706		4	1	7		2.93103	1.81129		3.1875	1.55413		1.3802	10.67
110
111	吉他 guitar	K1	琴	1	musical instrument	1.89474	0.09375		1	1	4		2.67742	1.72022		3.12903	1.35995		2.4698	10.53
111	吉他 guitar	K3	吉他	2	guitar	1.77629	0.32353		4	4	4		3.77419	1.43084		2.8125	1.46876		2.4698	10.53
111
112	手枪 hand gun	K1	枪	1	gun	0.89604	0.3125		0	0	1		3.11765	1.77123		3.21875	1.51837		2.5922	2.74
112	手枪 hand gun	K3	手枪	2	hand gun	1.08272	0.64706		0	0	2		3.75	1.66559		2.82353	1.58536		2.5922	2.74
112
113	发、头发 hair	K1	贝壳	2	shell	3.0503	0.09375		4	9	9		3.6875	1.73089		3.16	1.37477		3.5005	10.4
113	发、头发 hair	K3	头发	2	hair	2.53421	0.35294		2	1	9		3.96	1.54056		2.8125	1.78592		3.5005	10.4
113
114	锤、锤子 hammer	K1	锤子	2	hammer	1.1337	0.6875		2	2	4		3.60606	1.53987		2.8	1.51771		1.9494	4.66
114	锤、锤子 hammer	K3	锤子	2	hammer	1.1991	0.64706		4	1	4		3.4	1.52225		2.23529	1.63408		1.9494	4.66
114
115	手 hand	K1	手	1	hand	0.20062	0.96875		0	0	1		4.70588	1.00089		2.5	1.43684		3.6739	2.25
115	手 hand	K3	手	1	hand	0.19143	0.97059		0	0	1		4.6875	1.0298		2.17647	1.40282		3.6739	2.25
115
116	衣架、衣服架、衣服架子 hanger	K1	衣架	2	hanger	1.20136	0.71875		2	1	5		4.23529	1.4783		1.90323	1.32551		1.6902	3.74
116	衣架、衣服架、衣服架子 hanger	K3	衣架	2	hanger	1.44458	0.70588		1	0	5		4.35484	1.19857		1.88235	1.57181		1.6902	3.74
116
117	竖琴 harp	K1	琴	1	musical instrument	3.40454	0.03125		6	9	12		2.66667	1.82574		3.19231	1.54969		1.3802	10.3
117	竖琴 harp	K3	琴	1	musical instrument	2.75271	0		6	4	9		3.15385	1.68979		3	1.57568		1.3802	10.3
117
118	帽、帽子 hat/cap	K1	帽子	2	hat	0	1		0	0	0		3.82353	1.6417		2.5	1.41421		2.5079	4.84
118	帽、帽子 hat/cap	K3	帽子	2	hat	0.5704	0.91176		0	0	3		4.125	1.5187		2.29412	1.46741		2.5079	4.84
118
119	心 heart	K1	心	1	heart	0.97449	0.59375		0	0	1		3.82353	1.71395		1.625	1.15703		3.5792	4.58
119	心 heart	K3	心	1	heart	1.14589	0.55882		0	0	2		4.25	1.41421		1.41176	1.18367		3.5792	4.58
119
120	直升机、直升飞机 helicopter	K1	飞机	2	airplane	0.33729	0.0625		0	0	1		3.11765	1.70142		3.40625	1.31638		2.6365	4.42
120	直升机、直升飞机 helicopter	K3	飞机	2	airplane	1.42592	0.32353		0	0	4		3.5625	1.45774		2.70588	1.64279		2.6365	4.42
120
121	马 horse	K1	马	1	horse	0.40963	0.90625		0	1	2		3.06061	1.7667		3.16129	1.50769		3.436	2.3
121	马 horse	K3	马	1	horse	0.32985	0.91176		0	1	1		3.70968	1.50982		2.76471	1.61543		3.436	2.3
121
122	房、房子 house	K1	房子	2	house	0.20062	0.96875		0	0	1		3.78788	1.65374		2.96875	1.35562		3.1638	2.3
122	房、房子 house	K3	房子	2	house	0.39045	0.91176		1	0	2		4.375	1.18458		2.88235	1.77123		3.1638	2.3
122
123	熨斗 iron	K1	熨斗	2	iron	3.1087	0.1875		11	1	10		2.87097	1.78404		3.06452	1.63168		1.4472	10.59
123	熨斗 iron	K3	熨斗	2	iron	2.5734	0.41176		6	2	11		3.51613	1.78645		3.25	1.41421		1.4472	10.59
123
124	烫衣极、熨衣板 ironing board	K1	桌子	2	table	0.36205	0		1	2	1		4.11765	1.4927		2.53125	1.41386
124	烫衣极、熨衣板 ironing board	K3	桌子	2	table	0.59745	0		2	0	3		4	1.524		2	1.41421
124
125	上衣 top	K1	衣服	2	clothes	0.20062	0.03125		0	0	1		4.47059	1.23669		2.6875	1.33047		2.3997	11
125	上衣 top	K3	衣服	2	clothes	1.62631	0.08824		1	0	6		4.5625	1.10534		2.47059	1.72741		2.3997	11
125
126	袋鼠 kangaroo	K1	袋鼠	2	kangaroo	1.28033	0.71875		1	1	5		2.21212	1.65374		3.67742	1.35122		1.6021	3.73
126	袋鼠 kangaroo	K3	袋鼠	2	kangaroo	0.5704	0.91176		0	0	3		2.48387	1.71018		2.88235	1.62862		1.6021	3.73
126
127	水壶 canteen	K1	水壶	2	canteen	1.62028	0.53125		2	1	4		4.09091	1.33144		3.09677	1.35043		1.7243	3.78
127	水壶 canteen	K3	水壶	2	canteen	1.66408	0.47059		3	1	4		4.41935	1.17684		2.3125	1.57475		1.7243	3.78
127
128	钥匙 key	K1	钥匙	2	key	0.40963	0.90625		1	0	2		4.35294	1.27641		2.46875	1.52367		3.192	2.79
128	钥匙 key	K3	钥匙	2	key	0	1		0	0	0		4.625	1.07012		2.23529	1.55814		3.192	2.79
128
129	风筝 kite	K1	风筝	2	kite	0	0.96875		1	0	0		4.05882	1.41295		2.59375	1.478		1.6721	4.58
129	风筝 kite	K3	风筝	2	kite	0	0.97059		1	0	0		3.75	1.58623		2.11765	1.4927		1.6721	4.58
129
130	刀、刀子 knife	K1	刀	1	knife	0.80596	0.75		1	3	3		3.60606	1.7667		2.06667	1.52978		3.0885	3.56
130	刀、刀子 knife	K3	刀	1	knife	1.21981	0.76471		0	1	5		4.2	1.44795		1.60606	1.36792		3.0885	3.56
130
131	梯、梯子 ladder	K1	梯子	2	ladder	0.40963	0.90625		0	1	2		3.36364	1.53741		2.35484	1.47306		1.8865	3.78
131	梯、梯子 ladder	K3	梯子	2	ladder	0.19143	0.97059		0	0	1		3.77419	1.6874		1.94118	1.49628		1.8865	3.78
131
132	台灯 desk lamp	K1	灯	1	lamp	0.83664	0.25		1	1	1		3.70588	1.69722		2.25806	1.38967		1.6335	10.8
132	台灯 desk lamp	K3	台灯	2	desk lamp	1.3201	0.5		0	0	3		3.70968	1.59569		2.11765	1.4927		1.6335	10.8
132
133	树叶 leaf	K1	树叶	2	leaf	1.28861	0.59375		0	0	3		4	1.65145		2.25	1.29515		1.959	2.3
133	树叶 leaf	K3	叶子	2	leaf	1.75709	0.35294		0	0	4		4.625	0.941858		1.94118	1.41295		1.959	2.3
133
134	腿 leg	K1	脚	1	foot	1.07208	0.21875		0	0	2		4.58824	1.18367		2.5625	1.29359		3.2725	3.41
134	腿 leg	K3	脚	1	foot	1.45166	0.17647		0	0	3		4.5625	1.10534		2	1.49747		3.2725	3.41
134
135	柠檬 lemon	K1	柠檬	2	lemon	2.43899	0.375		1	4	7		2.9375	1.72154		2.24138	1.52726		2.29	7.09
135	柠檬 lemon	K3	柠檬	2	lemon	1.59166	0.61765		1	2	5		4.37931	1.32055		1.75	1.31982		2.29	7.09
135
136	豹、豹子 leopard	K1	豹子	2	leopard	1.23096	0.5625		1	1	2		2.63636	1.76455		3.29032	1.37097		1.8865
136	豹、豹子 leopard	K3	豹子	2	leopard	0.80404	0.85294		0	0	3		2.6129	1.66688		3	1.70561		1.8865
136
137	包心菜、卷心菜 cabbage	K1	白菜	2	cabbage	2.8783	0		3	4	10		3.3871	1.81984		3.23333	1.27802		0.301	10.87
137	包心菜、卷心菜 cabbage	K3	白菜	2	cabbage	2.71805	0.05882		3	2	11		4.06667	1.55216		2.54839	1.76708		0.301	10.87
137
138	灯泡 light bulb	K1	灯泡	2	light bulb	0.93832	0.625		0	1	1		4.47059	0.895622		2.41935	1.36074		2.0719	3.41
138	灯泡 light bulb	K3	灯泡	2	light bulb	0.85535	0.79412		0	0	2		4.16129	1.52964		2.52941	1.56157		2.0719	3.41
138
139	开关 switch	K1	门	1	door	1.86202	0.34375		1	4	5		3.9375	1.60518		2.43333	1.38174		2.1875
139	开关 switch	K3	开关	2	switch	2.20079	0.52941		4	1	10		4.13333	1.54771		1.9697	1.51007		2.1875
139
140	狮、狮子 lion	K1	狮子	2	lion	1.03004	0.75		0	1	3		2.52941	1.56157		3.06452	1.48179		1.9542	3.78
140	狮、狮子 lion	K3	狮子	2	lion	0.787	0.82353		0	0	2		3.32258	1.79605		3.05882	1.66863		1.9542	3.78
140
141	嘴、嘴巴 mouth	K1	嘴	1	mouth	1.32003	0.6875		0	0	4		4.58824	1.0764		2.03125	1.42522		3.5294
141	嘴、嘴巴 mouth	K3	嘴	1	mouth	0.83376	0.73529		0	0	1		4.625	0.941858		1.82353	1.21781		3.5294
141
142	龙蝦 lobster	K1	虾	1	shrimp	1.86208	0.0625		2	3	4		2.93939	1.69447		3.03448	1.34915		2.1903
142	龙蝦 lobster	K3	虾	1	shrimp	1.43146	0.08824		1	0	3		3.68966	1.5377		3.29412	1.56727		2.1903
142
143	锁、锁子、锁头 lock	K1	锁	1	lock	0.80596	0.75		2	2	3		3.66667	1.70783		2.67742	1.35122		3.185	5.68
143	锁、锁子、锁头 lock	K3	锁	1	lock	0	0.97059		0	1	0		3.64516	1.74257		1.78788	1.21854		3.185	5.68
143
144	手套 mitten/glove	K1	手套	2	glove	0.20062	0.96875		0	0	1		4.11765	1.4927		1.90625	1.20106		2.6201	3.73
144	手套 mitten/glove	K3	手套	2	glove	0	1		0	0	0		4.5	1.13592		1.70588	1.19416		2.6201	3.73
144
145	猴、猴子 monkey	K1	猴子	2	monkey	0.20062	0.96875		0	0	1		3.12121	1.72767		2.9375	1.36636		2.2529	2.85
145	猴、猴子 monkey	K3	猴子	2	monkey	0.19143	0.97059		0	0	1		3.6875	1.49056		2.76471	1.6888		2.2529	2.85
145
146	月、月亮 moon	K1	月亮	2	moon	0	1		0	0	0		4.29412	1.29168		1.9375	1.41279		3.6142	2.69
146	月、月亮 moon	K3	月亮	2	moon	0.43055	0.91176		0	0	1		4.375	1.28891		1.52941	1.23669		3.6142	2.69
146
147	摩托、摩托车 motorcycle	K1	摩托车	3	motorcycle	1.05184	0.75		1	1	3		4.15152	1.50252		3.12903	1.52188		2.1523	3.67
147	摩托、摩托车 motorcycle	K3	摩托车	3	motorcycle	0.32276	0.94118		0	0	1		4.16129	1.43983		3.06061	1.53987		2.1523	3.67
147
148	山 mountain/hill	K1	山	1	mountain	0.81809	0.8125		0	0	2		3.06061	1.7667		2.375	1.45358		3.0398	3.42
148	山 mountain/hill	K3	山	1	mountain	1.3387	0.61765		0	0	3		3.9375	1.52268		2.35294	1.53509		3.0398	3.42
148
149	鼠、老鼠 mouse	K1	老鼠	2	mouse	0.54356	0.875		0	0	1		3	1.87083		3.09375	1.42239		2.48	2.85
149	鼠、老鼠 mouse	K3	老鼠	2	mouse	0.19143	0.97059		0	0	1		3.5	1.75977		2.52941	1.63735		2.48	2.85
149
150	蘑菇 mushroom	K1	蘑菇	2	mushroom	0	1		0	0	0		3.29412	1.71499		2.5	1.21814		2.1239	2.79
150	蘑菇 mushroom	K3	蘑菇	2	mushroom	0	1		0	0	0		4.3125	1.306		2.29412	1.38234		2.1239	2.79
150
151	钉、钉子 nail	K1	钉子	2	nail	1.97649	0.46875		6	2	7		3.375	1.79156		2	1.08278		2.5832	7.44
151	钉、钉子 nail	K3	钉子	2	nail	1.78555	0.64706		1	1	8		3.86667	1.6344		1.78788	1.40885		2.5832	7.44
151
152	锉刀 file	K1	刀	1	knife	1.2234	0		0	0	5		4.29412	1.29168		2.375	1.53979		0.699
152	锉刀 file	K3	刀	1	knife	1.09611	0		0	0	2		4.0625	1.52268		1.82353	1.31358		0.699
152
153	项链 necklace	K1	项链	2	necklace	1.47814	0.6875		1	1	6		3.70588	1.62424		1.90323	1.32551		2.4757	5.74
153	项链 necklace	K3	项链	2	necklace	1.2527	0.79412		0	0	6		4.41935	1.17684		1.58824	1.04787		2.4757	5.74
153
154	针 needle	K1	针	1	needle	2.26014	0.46875		3	2	8		4	1.49747		1.93333	1.2299		2.7566	7.44
154	针 needle	K3	针	1	needle	1.41269	0.70588		1	1	6		3.53333	1.65536		1.35294	0.773906		2.7566	7.44
154
155	鼻、鼻子 nose	K1	鼻子	2	nose	0.64379	0.8125		1	2	3		4.58824	0.957194		2.48387	1.60978		2.3243	3.74
155	鼻、鼻子 nose	K3	鼻子	2	nose	0.51158	0.91176		0	0	2		4.54839	1.23393		1.94118	1.57521		2.3243	3.74
155
156	螺母 nut	K1	螺丝	2	screws	2.49613	0		7	6	8		3.4375	1.66438		2.65517	1.49465		1	10.41
156	螺母 nut	K3	螺丝	2	screws	2.4798	0.08824		3	1	8		3.2069	1.80038		2	1.34404		1	10.41
156
157	洋葱、洋葱头 onion	K1	蒜	1	garlic	2.19378	0.15625		2	4	6		3.6875	1.80389		2.54839	1.31247		2.2577	6.69
157	洋葱、洋葱头 onion	K3	洋葱	2	onion	2.10517	0.26471		2	1	4		4.03226	1.53805		2.21212	1.49494		2.2577	6.69
157
158	桔子 tangerine	K1	桔子	2	tangerine	2.90159	0.28125		2	3	9		3.75	1.66559		2.25806	1.50483		1.7924	5.78
158	桔子 tangerine	K3	桔子	2	tangerine	2.37522	0.47059		3	2	9		4.09677	1.53525		1.75	1.21814		1.7924	5.78
158
159	鸵鸟 ostrich	K1	鸵鸟	2	ostrich	2.53096	0.25		1	5	7		2.5	1.68485		3.27586	1.25062		1.3222	10.27
159	鸵鸟 ostrich	K3	鸵鸟	2	ostrich	2.46796	0.32353		2	1	7		3.06897	1.64601		2.45455	1.52256		1.3222	10.27
159
160	猫头鹰 owl	K1	猫头鹰	3	owl	1.62404	0.46875		2	2	4		2.51515	1.80488		3.45161	1.31247		1.7634	4.68
160	猫头鹰 owl	K3	猫头鹰	3	owl	0.73354	0.79412		0	0	1		3.3871	1.66688		3.48485	1.41689		1.7634	4.68
160
161	毛笔 Chinese calligraphy pen	K1	毛笔	2	Chinese calligraphy pen	1.818	0.40625		2	1	5		3.23529	1.89191		2.32258	1.37567		0.4771	4.73
161	毛笔 Chinese calligraphy pen	K3	毛笔	2	Chinese calligraphy pen	1.25771	0.76471		0	0	5		4.09677	1.44579		1.94118	1.32439		0.4771	4.73
161
162	裤、裤子 pants	K1	裤子	2	pants	0	0.96875		0	1	0		4.29412	1.29168		2.28125	1.27594		2.5988	4.2
162	裤、裤子 pants	K3	裤子	2	pants	0	1		0	0	0		4.5	1.13592		1.88235	1.32035		2.5988	4.2
162
163	桃、桃子 peach	K1	苹果	2	apple	3.05059	0.03125		1	4	10		4.27273	1.30558		2.10345	1.34549		1.9912	7.93
163	桃、桃子 peach	K3	桃	1	peach	3.09952	0.20588		0	1	10		4.24138	1.45541		1.9697	1.33428		1.9912	7.93
163
164	孔雀 peacock	K1	孔雀	2	peacock	0.45502	0.78125		1	4	2		2.64706	1.66756		3.3	1.29055		1.5563	5.74
164	孔雀 peacock	K3	孔雀	2	peacock	0.19143	0.97059		0	0	1		3.53333	1.56983		3.05882	1.59433		1.5563	5.74
164
165	花生 peanut	K1	花生	2	peanut	0.85466	0.78125		2	1	4		4	1.49747		2.45161	1.524		2.2695	4.42
165	花生 peanut	K3	花生	2	peanut	0.19143	0.97059		0	0	1		4.03226	1.44877		2.05882	1.32439		2.2695	4.42
165
166	梨、梨子 pear	K1	梨	1	pear	0.88731	0.78125		0	0	2		4.29412	1.29168		2.0625	1.41279		1.8865	2.69
166	梨、梨子 pear	K3	梨	1	pear	0.60243	0.85294		0	0	1		4.125	1.5187		1.58824	0.924995		1.8865	2.69
166
167	钢笔pen	K1	笔	1	pen	1.68911	0.0625		0	0	5		4.35294	1.06976		2.53125	1.48072		1.8195	10.27
167	钢笔pen	K3	笔	1	pen	2.30425	0.11765		0	0	5		3.875	1.68005		2.29412	1.54781		1.8195	10.27
167
168	铅笔 pencil	K1	铅笔	2	pencil	1.05845	0.65625		0	1	2		4.35294	1.27641		2.28125	1.46429		2.1931	2.85
168	铅笔 pencil	K3	铅笔	2	pencil	0.787	0.82353		0	0	2		4.4375	1.16224		1.76471	1.30405		2.1931	2.85
168
169	企鹅 penguin	K1	企鹅	2	penguin	0.59167	0.75		2	2	1		2.75758	1.78589		2.96774	1.16859		1.8451	3.58
169	企鹅 penguin	K3	企鹅	2	penguin	0	1		0	0	0		3.12903	1.85727		2.41176	1.67183		1.8451	3.58
169
170	青椒green pepper	K1	南瓜	2	pumpkin	1.95752	0.28125		3	5	4		4.0303	1.42489		2.28571	1.43649		0.9031	10.7
170	青椒green pepper	K3	青椒	2	green pepper	1.71963	0.64706		1	0	7		3.92857	1.58532		2.47059	1.65576		0.9031	10.7
170
171	钢琴 piano	K1	钢琴	2	piano	1.24756	0.5625		0	0	2		3.52941	1.65576		3.1875	1.53323		2.4969	4.2
171	钢琴 piano	K3	钢琴	2	piano	0.89317	0.82353		0	0	3		4	1.60644		2.88235	1.62862		2.4969	4.2
171
172	猪 pig	K1	猪	1	pig	0.54356	0.875		0	0	1		3.06061	1.7667		2.96875	1.42522		2.9365	3.68
172	猪 pig	K3	猪	1	pig	0.38158	0.94118		0	0	2		3.9375	1.52268		2.58824	1.61654		2.9365	3.68
172
173	菠萝 pineapple	K1	菠萝	2	pineapple	0.40963	0.90625		1	0	2		3.52941	1.72741		3.1875	1.3545		1.8921	3.78
173	菠萝 pineapple	K3	菠萝	2	pineapple	0	1		0	0	0		4.125	1.43122		2.64706	1.34575		1.8921	3.78
173
174	烟斗 pipe	K1	烟	1	cigarette	2.24857	0.15625		7	8	6		2.86667	1.81437		2.88462	1.42343		1.6628	10.45
174	烟斗 pipe	K3	烟斗	2	pipe	2.31401	0.26471		4	2	6		3.46154	1.90223		1.96774	1.35361		1.6628	10.45
174
175	水壶water jar	K1	杯子	2	cup	2.62258	0.125		2	0	8		3.60606	1.7667		2.1875	1.40132		1.7243
175	水壶water jar	K3	杯子	2	cup	2.47375	0.17647		3	0	7		4.4375	1.26841		2.33333	1.47196		1.7243
175
176	钳、钳子 pliers	K1	钳子	2	pliers	2.26626	0.28125		5	3	6		3.72727	1.64455		2.55172	1.45372		1.9243	8.92
176	钳、钳子 pliers	K3	钳子	2	pliers	1.70033	0.5		6	0	5		4.03448	1.37536		2.09091	1.42223		1.9243	8.92
176
177	电插、电插头 electric plug	K1	插头	2	plug	2.81977	0		5	3	9		4	1.49747		2.53333	1.52527			10.33
177	电插、电插头 electric plug	K3	插销	2	plug	2.15252	0		2	0	7		3.93333	1.46059		2.23529	1.3939			10.33
177
178	书包 school bag	K1	包	1	bag	1.37369	0.125		0	0	4		4.11765	1.4927		2.8125	1.28107		1.8129
178	书包 school bag	K3	包	1	bag	1.79781	0.11765		0	0	6		4.375	1.18458		2.11765	1.40916		1.8129
178
179	水舀、水舀子 water ladle	K1	锅	1	pot	3.00752	0		5	1	9		3.88235	1.40916		2.22581	1.40735
179	水舀、水舀子 water ladle	K3	锅	1	pot	3.10852	0		0	0	13		4.35484	1.30508		1.82353	1.11384
179
180	土豆 potato	K1	土豆	2	potato	0.67937	0.75		3	2	3		4.15152	1.32574		2.36667	1.47352		2.3927	4.66
180	土豆 potato	K3	土豆	2	potato	0.39045	0.91176		1	0	2		4.06667	1.55216		1.88235	1.22511		2.3927	4.66
180
181	南瓜 pumpkin	K1	南瓜	2	pumpkin	1.63503	0.59375		1	2	5		3.41176	1.82769		2.54839	1.31247		2.179	5.72
181	南瓜 pumpkin	K3	南瓜	2	pumpkin	0.58358	0.88235		1	0	3		3.70968	1.67717		2.29412	1.38234		2.179	5.72
181
182	兔、兔子 rabbit	K1	兔子	2	rabbit	0.44886	0.90625		0	0	1		3.36364	1.83402		2.75	1.29515		2.1553	1.94
182	兔、兔子 rabbit	K3	兔子	2	rabbit	0.32276	0.94118		0	0	1		4.1875	1.42416		2.17647	1.40282		2.1553	1.94
182
183	狐、狐狸 fox	K1	猫	1	cat	2.02739	0.15625		4	7	6		2.5625	1.74018		3.07692	1.29377		1.5315
183	狐、狐狸 fox	K3	狐狸	2	fox	2.38868	0.38235		6	2	8		3.07692	1.74179		3	1.60644		1.5315
183
184	唱机、唱片机 record player	K1	八音盒	3	music box	3.49923	0		5	10	12		2.8125	1.92501		3.04167	1.62799		1.6335	10.95
184	唱机、唱片机 record player	K3	八音盒	3	music box	3.51615	0		9	1	14		3	1.44463		3.0625	1.72154		1.6335	10.95
184
185	冰箱 refrigerator	K1	冰箱	2	refrigerator	0	0.96875		0	1	0		4.41176	1.15778		2.32258	1.37567		2.7412	3.58
185	冰箱 refrigerator	K3	冰箱	2	refrigerator	0.51158	0.91176		0	0	2		4.67742	0.908739		1.88235	1.40916		2.7412	3.58
185
186	犀牛 rhinoceros	K1	牛	1	cattle	1.79883	0.3125		1	3	4		2.27273	1.5667		3.27586	1.46132		1.5798	5.78
186	犀牛 rhinoceros	K3	犀牛	2	rhinoceros	1.58659	0.64706		1	0	5		2.65517	1.69613		3	1.63299		1.5798	5.78
186
187	戒指 ring	K1	戒指	2	ring	2.61327	0.34375		1	1	9		3.70588	1.54781		2.12903	1.40812		2.8069	10.6
187	戒指 ring	K3	戒指	2	ring	1.56514	0.64706		0	0	5		4.22581	1.23044		1.41176	0.957194		2.8069	10.6
187
188	搖椅 rocking chair	K1	椅子	2	chair	1.31256	0.1875		2	0	2		3.41176	1.82769		3.03125	1.28225		1.1139	4.66
188	搖椅 rocking chair	K3	摇椅	2	rocking chair	1.31212	0.52941		0	0	3		4.1875	1.42416		3	1.63299		1.1139	4.66
188
189	旱冰鞋 rollerskate	K1	车	1	vehicle	2.13995	0.03125		1	4	7		2.75758	1.78589		2.93333	1.31131		0.9542
189	旱冰鞋 rollerskate	K3	车	1	vehicle	3.23843	0.02941		4	0	14		3.8	1.62735		3	1.4771		0.9542
189
190	擀面杖 rolling pin	K1	?面杖	2	rolling pin	1.24946	0.5		7	4	4		3.84848	1.6606		2.45161	1.45691			10.6
190	擀面杖 rolling pin	K3	?面杖	2	rolling pin	1.93414	0.64706		2	0	10		4.16129	1.43983		1.82353	1.56613			10.6
190
191	公鸡 rooster	K1	鸡	1	chicken	0.9887	0.4375		0	0	1		3	1.63299		2.8125	1.53323		1.7634	2.69
191	公鸡 rooster	K3	公鸡	2	rooster	0.93638	0.79412		0	0	2		4.1875	1.42416		3.11765	1.77123		1.7634	2.69
191
192	尺子、尺 ruler	K1	尺子	2	ruler	1.57545	0.71875		2	1	5		4.47059	1.3311		1.96774	1.32876		1	4.66
192	尺子、尺 ruler	K3	尺子	2	ruler	1.2355	0.88235		1	0	3		4.22581	1.43084		1.52941	1.23669		1	4.66
192
193	帆船 sailboat	K1	船	1	ship	0.83465	0.15625		0	1	2		2.81818	1.7581		2.64516	1.37957		1.8195	7.89
193	帆船 sailboat	K3	船	1	ship	1.45047	0.29412		0	0	3		3.64516	1.58216		3	1.557		1.8195	7.89
193
194	调料瓶 salt/pepper shaker	K1	瓶子	2	bottle	2.90786	0.03125		3	6	10		3.25806	1.76951		2.51724	1.45457
194	调料瓶 salt/pepper shaker	K3	药瓶	2	medicine bottle	4.18201	0.02941		4	2	19		3.89655	1.65497		2.16129	1.52964
194
195	三明治 sandwich	K1	面包	2	bread	1.94165	0.09375		5	4	5		3.72727	1.79012		2.33333	1.39786		2.8102	9.03
195	三明治 sandwich	K3	三明治	3	sandwich	1.91855	0.5		2	0	5		4.06667	1.36289		2.35294	1.45399		2.8102	9.03
195
196	锯、锯子 saw	K1	锯	1	saw	2.35509	0.3125		3	4	8		2.75	1.74134		2.2069	1.5441		2.1903	9.16
196	锯、锯子 saw	K3	锯	1	saw	2.13273	0.55882		1	2	9		3.34483	1.69613		1.90909	1.33144		2.1903	9.16
196
197	剪、剪子、剪刀 scissors	K1	剪刀	2	scissors	0	1		0	0	0		4.17647	1.40282		2.625	1.36192		2.7818	1.94
197	剪、剪子、剪刀 scissors	K3	剪刀	2	scissors	0.19143	0.97059		0	0	1		4.0625	1.52268		2.05882	1.32439		2.7818	1.94
197
198	螺丝钉 screw	K1	钉子	2	nail	2.1136	0.21875		1	4	5		3.06061	1.69447		2.70968	1.44207		1.0792	10.32
198	螺丝钉 screw	K3	螺丝	2	screw	2.3185	0.17647		0	0	7		3.83871	1.61445		2.29412	1.54781		1.0792	10.32
198
199	改锥 screwdriver	K1	改锥	2	screwdriver	1.84055	0.40625		6	4	5		3.42424	1.63994		2.93333	1.59597		0.4771	7.44
199	改锥 screwdriver	K3	改锥	2	screwdriver	2.67255	0.35294		5	1	9		3.26667	1.72073		2.15152	1.50252		0.4771	7.44
199
200	海马 sea horse	K1	海马	2	sea horse	2.07095	0.375		8	4	7		2.05882	1.57521		3.42857	1.45114		1.2553
200	海马 sea horse	K3	海马	2	sea horse	0.81284	0.79412		3	0	4		2.85714	1.79947		2.82353	1.42426		1.2553
200
201	海豹 seal	K1	海豹	2	seal	2.85591	0.1875		4	7	8		2.45455	1.75162		3.03704	1.53125		1.8921
201	海豹 seal	K3	海豹	2	seal	2.0473	0.47059		4	1	6		2.55556	1.78311		2.63636	1.53741		1.8921
201
202	绵羊 sheep	K1	羊	1	sheep	1.87747	0.15625		0	2	3		2.69697	1.74078		2.93333	1.59597		1.8513	10.4
202	绵羊 sheep	K3	羊	1	sheep	1.5097	0.08824		1	0	4		3.73333	1.52978		2.64706	1.66756		1.8513	10.4
202
203	衬衣、衬衫 shirt	K1	衣服	2	clothes	0.20062	0.03125		0	0	1		4.11765	1.57181		2.59375	1.36451		2.3243	10.68
203	衬衣、衬衫 shirt	K3	衣服	2	clothes	1.06964	0		0	0	5		4.1875	1.42416		2.29412	1.29168		2.3243	10.68
203
204	鞋、鞋子 shoe	K1	鞋	1	shoe	0	1		0	0	0		4.05882	1.49628		2.5625	1.50134		3.0648	1.94
204	鞋、鞋子 shoe	K3	鞋	1	shoe	0.9826	0.70588		0	1	2		4.3125	1.49056		2.58824	1.45888		3.0648	1.94
204
205	裙、裙子 dress/ skirt	K1	裙子	2	skirt	1.75894	0.625		1	1	7		4.33333	1.19024		1.90323	1.32551		2.243	4.18
205	裙、裙子 dress/ skirt	K3	裙子	2	skirt	0.96543	0.82353		0	1	5		4.29032	1.21638		1.48485	1.00378		2.243	4.18
205
206	松鼠 squirrel	K1	松鼠	2	squirrel	2.03876	0.3125		6	7	5		2.52941	1.77926		3.26923	1.21845		2.1399
206	松鼠 squirrel	K3	松鼠	2	squirrel	2.16442	0.44118		4	1	7		3	1.87617		2.88235	1.55241		2.1399
206
207	雪橇 snow sled	K1	刀	1	knife	3.78714	0.0625		4	9	14		2.54839	1.60911		2.57143	1.45114		1.9494	10.45
207	雪橇 snow sled	K3	滑板	2	skateboard	4.20841	0.08824		4	3	20		2.85714	1.79947		2.5	1.43684		1.9494	10.45
207
208	蜗牛 snail	K1	蜗牛	2	snail	0	0.96875		0	1	0		2.76471	1.61543		2.53125	1.39085		1.5441	3.56
208	蜗牛 snail	K3	蜗牛	2	snail	0.38158	0.94118		0	0	2		3.5	1.68485		2.23529	1.63408		1.5441	3.56
208
209	蛇 snake	K1	蛇	1	snake	0	0.96875		1	0	0		2.23529	1.4783		2.9375	1.45774		2.5775	3.18
209	蛇 snake	K3	蛇	1	snake	0	1		0	0	0		3.5	1.68485		2.47059	1.72741		2.5775	3.18
209
210	雪人 snowman	K1	雪人	2	snowman	0	1		0	0	0		2.82353	1.66006		2.625	1.53979		1.5798	2.79
210	雪人 snowman	K3	雪人	2	snowman	0	0.97059		0	1	0		3.8125	1.42416		2.05882	1.41295		1.5798	2.79
210
211	袜、袜子 sock	K1	袜子	2	sock	0	1		0	0	0		4.47059	1.13445		2.375	1.53979		2.1732	2.54
211	袜、袜子 sock	K3	袜子	2	sock	0	1		0	0	0		4.5625	1.10534		1.82353	1.31358		2.1732	2.54
211
212	蜘蛛、蛛子 spider	K1	蜘蛛	2	spider	0.56083	0.84375		1	1	2		3.47059	1.77926		2.6129	1.40659		2.3444	5.18
212	蜘蛛、蛛子 spider	K3	蜘蛛	2	spider	0.19143	0.97059		0	0	1		3.3871	1.49839		2.41176	1.51992		2.3444	5.18
212
213	纺车 spinning wheel	K1	车	1	vehicle	2.97722	0		4	12	9		2.21429	1.47465		3.13043	1.48643			10.86
213	纺车 spinning wheel	K3	缝纫机	3	sewing machine	2.68732	0.11765		8	7	8		2.73913	1.93573		3.14286	1.6265			10.86
213
214	线轴 spool of thread	K1	线	1	line	3.57393	0.03125		1	7	14		3.35294	1.8071		2.53571	1.47779		0.8451	2.54
214	线轴 spool of thread	K3	线	1	line	3.42325	0.11765		6	0	14		3.35714	1.72593		2.88235	1.77123		0.8451	2.54
214
215	勺、勺子 spoon	K1	勺子	2	spoon	0.65946	0.9375		0	1	2		4.41176	1.15778		1.93548	1.52612		1.8261	4.56
215	勺、勺子 spoon	K3	勺子	2	spoon	0.43055	1		0	0	1		4.03226	1.62242		1.47059	1.10742		1.8261	4.56
215
216	松鼠 squirrel	K1	松鼠	2	squirrel	0.86839	0.8125		0	0	2		2.82353	1.73154		2.875	1.3137		2.1399	2.54
216	松鼠 squirrel	K3	松鼠	2	squirrel	0.39045	0.91176		1	0	2		3.125	1.68005		2.41176	1.43796		2.1399	2.54
216
217	五星、五角星 5 point star	K1	星星	2	star	0.81128	0.25		0	0	1		4.29412	1.29168		1.84375	1.32249		1.301	3.56
217	五星、五角星 5 point star	K3	星星	2	star	0.83376	0.26471		0	0	1		4.1875	1.51205		1.47059	1.30814		1.301	3.56
217
218	凳、凳子 stool	K1	凳子	2	stool	1.62119	0.5625		1	0	3		4.52941	0.991946		2.59375	1.45601		1.699	3.56
218	凳、凳子 stool	K3	凳子	2	stool	1.74846	0.5		0	0	4		4.5	1.13592		2.23529	1.4783		1.699	3.56
218
219	洗衣机 washing machine	K1	洗衣机	3	washing machine	1.27033	0.71875		1	2	6		4.11765	1.40916		2.7	1.72507		2.017
219	洗衣机 washing machine	K3	洗衣机	3	washing machine	0.58358	0.88235		1	0	3		4.4	1.40443		3	1.557		2.017
219
220	草莓 strawberry	K1	草莓	2	strawberry	0	0.96875		1	0	0		4.11765	1.40916		2.21875	1.40814		2.2504	2.69
220	草莓 strawberry	K3	草莓	2	strawberry	0.19143	0.97059		0	0	1		4.625	1.07012		1.82353	1.31358		2.2504	2.69
220
221	皮箱 leather case	K1	包	1	bag	2.53052	0.03125		2	3	10		3.66667	1.63299		2.76667	1.43078		1.415	7.17
221	皮箱 leather case	K3	包	1	bag	2.64236	0.02941		1	0	9		3.73333	1.61743		2.58824	1.45888		1.415	7.17
221
222	太阳 sun	K1	太阳	2	sun	0	1		0	0	0		4.35294	1.27641		1.96875	1.51305		2.8943	2.54
222	太阳 sun	K3	太阳	2	sun	0	1		0	0	0		4.75	0.842424		1.35294	1.04105		2.8943	2.54
222
223	天鹅swan	K1	鹅	1	goose	1.87542	0.28125		0	1	4		2.82353	1.73154		2.77419	1.38347		1.7709	9.07
223	天鹅swan	K3	天鹅	2	swan	1.75709	0.44118		0	0	4		3.58065	1.64872		2.82353	1.33645		1.7709	9.07
223
224	毛衣、毛线衣、毛衣服 sweater	K1	衣服	2	clothes	0.20559	0		1	0	1		4.23529	1.3939		2.3125	1.37811		2.356	8.64
224	毛衣、毛线衣、毛衣服 sweater	K3	衣服	2	clothes	1.37256	0.17647		0	0	3		4.5	1.24434		2.70588	1.64279		2.356	8.64
224
225	秋千 swing	K1	秋千	2	swing	3.10539	0.1875		2	6	10		3.75	1.74134		1.96429	1.34666		1.699	10.4
225	秋千 swing	K3	秋千	2	swing	2.73296	0.29412		3	2	9		3.85714	1.5803		1.72727	1.20605		1.699	10.4
225
226	桌、桌子 table	K1	桌子	2	table	0.59745	0.90625		0	0	3		4.11765	1.4927		2.1875	1.49056		2.6053	2.85
226	桌、桌子 table	K3	桌子	2	table	0.5704	0.91176		0	0	3		4.5	1.24434		1.70588	1.29168		2.6053	2.85
226
227	电话 telephone	K1	电话	2	telephone	0.20062	0.96875		0	0	1		3.41176	1.76012		2.6875	1.51205		3.6478	2.54
227	电话 telephone	K3	电话	2	telephone	0	1		0	0	0		4.0625	1.60518		2.76471	1.6888		3.6478	2.54
227
228	电视机 television	K1	电视机	3	television	0.94717	0.75		0	0	2		4.29412	1.38234		2.53125	1.31944		2.3692	4.18
228	电视机 television	K3	电视机	3	television	1.42592	0.58824		0	0	4		4	1.60644		2.35294	1.45399		2.3692	4.18
228
229	羽毛球拍 badminton racket	K1	球拍	2	racket	2.27288	0.09375		2	1	8		3.47059	1.70978		2.45161	1.60911			11
229	羽毛球拍 badminton racket	K3	球拍	2	racket	2.21885	0.17647		2	0	8		4.29032	1.41877		2.64706	1.51522			11
229
230	灯罩 lampshade	K1	垃圾桶	3	garbage can	3.00862	0		2	2	10		4.09091	1.50756		2.46667	1.54771		1.1761
230	灯罩 lampshade	K3	垃圾桶	3	garbage can	2.72554	0		0	1	11		3.8	1.62735		2.21212	1.49494		1.1761
230
231	大拇指 big thumb	K1	手指	2	finger	1.47305	0.09375		0	0	4		4.35294	1.17763		2.46875	1.31944		1.9685	3.78
231	大拇指 big thumb	K3	大拇指	3	thumb	1.52604	0.47059		1	0	3		4.4375	1.16224		1.76471	1.20752		1.9685	3.78
231
232	领带 tie	K1	领带	2	tie	2.45915	0.375		3	5	8		3.66667	1.63299		2.07143	1.48894		2.5105	7.17
232	领带 tie	K3	领带	2	tie	0.80222	0.79412		0	1	2		4.5	1.03638		2	1.32574		2.5105	7.17
232
233	虎、老虎 tiger	K1	老虎	2	tiger	1.58521	0.625		1	0	4		2.70588	1.71499		3.53125	1.29476		2.3096	2.69
233	虎、老虎 tiger	K3	老虎	2	tiger	0.92979	0.82353		0	0	3		4.0625	1.43544		2.94118	1.59433		2.3096	2.69
233
234	面包机toaster	K1	箱子	2	box	2.2133	0.03125		4	10	7		2.93939	1.7667		2.66667	1.54422
234	面包机toaster	K3	盒子	2	box	3.3764	0.11765		4	3	12		3.96296	1.60484		2.75758	1.47966
234
235	脚趾 toes	K1	手指	2	finger	1.9669	0		1	0	5		4.58824	1.0764		2.375	1.36192		2.3598
235	脚趾 toes	K3	手指	2	finger	2.03578	0		1	0	6		4.5	1.13592		1.58824	1.25813		2.3598
235
236	西红柿 tomato	K1	西红柿	2	tomato	1.80045	0.5625		0	3	6		4.05882	1.41295		2.33333	1.58296		2.0828	5.77
236	西红柿 tomato	K3	西红柿	2	tomato	0.91502	0.76471		0	0	2		4.46667	1.04166		1.35294	0.917254		2.0828	5.77
236
237	牙刷 toothbrush	K1	牙刷	2	toothbrush	0.33729	0.9375		0	0	1		4.41176	1.15778		2.21875	1.28852		2.1303	3.42
237	牙刷 toothbrush	K3	牙刷	2	toothbrush	0	1		0	0	0		4.4375	1.16224		1.94118	1.49628		2.1303	3.42
237
238	陀螺 top	K1	陀螺	2	top	2.73815	0.375		2	4	10		3.06061	1.7667		2.8	1.51771		1.3979	7.69
238	陀螺 top	K3	陀螺	2	top	1.56119	0.67647		1	1	6		3.8	1.71001		1.9697	1.42489		1.3979	7.69
238
239	红绿灯 traffic light	K1	红绿灯	3	traffic light	1.72018	0.5		3	5	6		4.82353	0.575804		2.62963	1.4451		1.3617	5.68
239	红绿灯 traffic light	K3	红绿灯	3	traffic light	1.19388	0.79412		0	0	5		4.55556	1.1547		2.35294	1.53509		1.3617	5.68
239
240	火车 train	K1	火车	2	train	0.83947	0.84375		0	0	3		4.05882	1.41295		3	1.50269		2.8041	2.3
240	火车 train	K3	火车	2	train	0.5704	0.91176		0	0	3		4.25	1.31982		2.94118	1.66863		2.8041	2.3
240
241	树 tree	K1	大树	2	tree	0.98115	0.40625		0	1	1		4.23529	1.4783		2.9375	1.4797		2.9863	2.3
241	树 tree	K3	大树	2	tree	1.22105	0.35294		0	0	2		4.6875	0.895779		2.35294	1.61212		2.9863	2.3
241
242	货车 truck	K1	车	1	vehicle	1.70689	0.125		2	0	4		3.70588	1.54781		2.6875	1.42416		2.5105	7.09
242	货车 truck	K3	货车	2	truck	2.22649	0.32353		0	0	6		4.125	1.43122		2.64706	1.51522		2.5105	7.09
242
243	小号 trumpet	K1	喇叭	2	horn	1.03004	0		0	1	3		2.75758	1.63994		2.90323	1.32551		1.6721	5.42
243	小号 trumpet	K3	喇叭	2	horn	1.24699	0.02941		2	0	5		3.96774	1.53805		3	1.63299		1.6721	5.42
243
244	乌龟 turtle	K1	乌龟	2	turtle	0.64497	0.875		0	0	2		3.18182	1.6855		3.09375	1.61364		2.0719	2.54
244	乌龟 turtle	K3	乌龟	2	turtle	0	0.97059		1	0	0		3.4375	1.66438		2.35294	1.53509		2.0719	2.54
244
245	雨伞 rain umbrella	K1	雨伞	2	umbrella	0.89604	0.6875		0	0	1		4.41176	1.15778		2.84375	1.34667		1.7634	1.94
245	雨伞 rain umbrella	K3	雨伞	2	umbrella	0.787	0.82353		0	0	2		4.3125	1.306		2.29412	1.62424		1.7634	1.94
245
246	花瓶 flower vase	K1	花瓶	2	vase	1.88512	0.46875		3	1	5		3.52941	1.72741		2.29032	1.39508		2.0828	4.42
246	花瓶 flower vase	K3	花瓶	2	vase	1.37536	0.76471		0	0	6		3.83871	1.61445		2.41176	1.43796		2.0828	4.42
246
247	马甲 vest	K1	衣服	2	clothes	1.34811	0.40625		0	0	2		4.09091	1.33144		2.84375	1.52631		1.4624	10.75
247	马甲 vest	K3	马甲	2	vest	2.33657	0.44118		1	0	8		4.25	1.21814		2.58824	1.53973		1.4624	10.75
247
248	小提琴 violin	K1	琴	1	musical instrument	2.01023	0.25		2	3	6		2.625	1.5606		2.87097	1.31001		1.9868	5.74
248	小提琴 violin	K3	小提琴	3	violin	2.16653	0.35294		1	1	5		3.3871	1.74504		3.06061	1.53987		1.9868	5.74
248
249	车 vehicle	K1	车	1	vehicle	1.80045	0.5625		2	1	6		2.81818	1.82782		3.03125	1.28225		3.6502
249	车 vehicle	K3	车	1	vehicle	2.69011	0.29412		3	1	10		3.5	1.68485		2.41176	1.35104		3.6502
249
250	手表 wrist watch	K1	手表	2	wrist watch	0.62526	0.84375		0	0	1		4.23529	1.4783		2.78125	1.36155		2.4713	2.54
250	手表 wrist watch	K3	手表	2	wrist watch	0.51158	0.91176		0	0	2		4.5	1.13592		2.29412	1.46741		2.4713	2.54
250
251	洒水壶 watering can	K1	洒水壶	3	watering can	2.23423	0.4375		3	2	7		3.54545	1.60255		2.67742	1.44654			4.68
251	洒水壶 watering can	K3	洒水壶	3	watering can	2.152	0.44118		3	0	6		3.96774	1.53805		2.17647	1.48672			4.68
251
252	西瓜 watermelon	K1	西瓜	2	watermelon	0.39979	0.9375		0	0	2		4.29412	1.38234		2.28125	1.46429		1.8921
252	西瓜 watermelon	K3	西瓜	2	watermelon	0	1		0	0	0		4.5625	0.981687		1.47059	1.10742		1.8921
252
253	水井 water well	K1	水井	2	well	2.38201	0.3125		4	4	8		2.35484	1.6643		2.93103	1.33446		1.0792	10.92
253	水井 water well	K3	水井	2	well	1.51926	0.55882		6	2	6		3.68966	1.62796		3	1.68485		1.0792	10.92
253
254	车轮、车轮子 car wheel	K1	车轮	2	wheel	1.73957	0.5		0	2	4		3.70588	1.54781		2.53333	1.54771		1.9731	3.41
254	车轮、车轮子 car wheel	K3	车轮	2	wheel	1.79335	0.47059		0	0	4		4.2	1.34933		1.94118	1.32439		1.9731	3.41
254
255	哨、 哨子 whistle	K1	哨子	2	whistle	1.41669	0		1	1	3		3.70588	1.69722		2.35484	1.47306		1.7782	5.74
255	哨、 哨子 whistle	K3	哨子	2	whistle	1.15623	0		0	0	2		4.09677	1.61977		2.17647	1.31358		1.7782	5.74
255
256	风车 windmill	K1	风车	2	windmill	1.60044	0.625		1	1	5		2.64706	1.73873		3.1875	1.63505		1.5911	10.41
256	风车 windmill	K3	风车	2	windmill	1.37875	0.73529		0	0	5		3.5625	1.62516		3	1.77525		1.5911	10.41
256
257	窗戶、窗子、窗 window	K1	窗户	2	window	1.57643	0.625		1	0	5		4.09091	1.42223		2.34375	1.45046		2.9499	4.73
257	窗戶、窗子、窗 window	K3	窗户	2	window	1.39571	0.76471		0	1	4		4.25	1.50269		1.78788	1.21854		2.9499	4.73
257
258	酒杯、酒杯子 wineglass	K1	杯子	2	cup	1.62164	0.125		0	0	6		4.11765	1.40916		2.34375	1.55769		1.8573	10.3
258	酒杯、酒杯子 wineglass	K3	杯子	2	cup	1.70414	0.29412		0	0	4		3.875	1.60141		1.52941	1.13445		1.8573	10.3
258
259	扳手 wrench	K1	扳手	2	wrench	2.2246	0.21875		10	6	5		3.75	1.58623		2.32143	1.44154		1.7404	10.93
259	扳手 wrench	K3	扳手	2	wrench	3.09215	0.26471		5	2	12		3.5	1.7743		1.5625	1.04534		1.7404	10.93
259
260	斑马 zebra	K1	马	1	horse	1.50293	0.4375		0	0	4		2.45455	1.75162		3.46875	1.45877		1.6335	4.12
260	斑马 zebra	K3	斑马	2	zebra	1.05037	0.67647		0	0	2		2.6875	1.83931		3	1.84226		1.6335	4.12
Note. No., picture number; Modal, modal name; L., length; English, English translation of modal name; %, percentage based on expected name;
DKO, DKN, number of “don’t know object” and “don’t know name” responses; Alt., alternative names; Freq., word frequency;
AoA, objective age of acquisition.
