# Supplementary material for: Picture Norms for Chinese Preschool Children: Name Agreement, Familiarity, and Visual Complexity
Source: PLoS One. 2014 Mar 5;9(3):e90450. doi: 10.1371/journal.pone.0090450 (PMC3944013; doi:10.1371/journal.pone.0090450)
Supplement: Appendix S2 — Alternative Names Given by K1 and K3 Children for 260 pictures. (XLSX) [file pone.0090450.s002.xlsx]

## Sheet: Appendix B Alternative Names
Appendix S2 Alternative Names Given by K1 and K3 Children for 260 pictures
No.	Age	Alter.	Alternative Names
			Name1	Freq.	Name2	Freq.	Name3	Freq.	Name4	Freq.	Name5	Freq.	Name6	Freq.	Name7	Freq.	Name8	Freq.	Name9	Freq.	Name10	Freq.	Name11	Freq.	Name12	Freq.	Name13	Freq.	Name14	Freq.	Name15	Freq.	Name16	Freq.	Name17	Freq.	Name18	Freq.	Name19	Freq.	Name20	Freq.
1	K1	8	书	3	手风琴	3	拉琴	2	手拉琴	1	弹簧	1	面包和	1	钢琴	1	小琴	1
1	K3	9	拉琴	4	手风琴	4	提琴	1	手拉琴	1	钢琴	1	手提琴	1	书	1	手琴	1	小提琴	1
1
2	K1	0
2	K3	1	客机	2
2
3	K1	4	鲨鱼	2	壁虎	1	青蛙	1	蛇	1
3	K3	1	鲨鱼	1
3
4	K1	7	弓箭	3	船	2	船上的标记	1	钩子	1	弓	1	孔明锁	1	射箭的	1
4	K3	12	箭	3	钉子	1	弓	1	吊钩	1	船	1	拉箭	1	衣服架	1	刀	1	锁	1	天平	1	海盗船标	1	海盗船的钩子	1
4
5	K1	6	蜘蛛	3	蚂蚱	2	螳螂	1	虫子	1	苍蝇	1	蜜蜂	1
5	K3	3	虫子	1	蜜蜂	1	蜘蛛	1
5
6	K1	0
6	K3	0
6
7	K1	2	胳膊	2	胳膊和手	2
7	K3	4	胳膊	6	胳膊和手	4	手臂	2	脚	1
7
8	K1	8	标志	3	路标	1	方向标	1	表	1	图示	1	左右箭头键	1	指方向的	1	方向	1
8	K3	5	安全路口	1	针	1	路标	1	风向标	1	方向盘	1
8
9	K1	12	荷花	2	松塔	1	松果	1	榴莲	1	白菜	1	石榴	1	花蕾	1	松子	1	玉米	1	灯	1	菠萝	1	灯笼	1
9	K3	11	荷花	7	菠萝	3	葱	2	桃子	1	莴笋	1	荷花瓣	1	宝莲	1	石榴	1	球拍	1	水果	1	花骨朵	1
9
10	K1	11	盒子	1	火炉	1	煤气灶	1	手镯盒	1	烟盒	1	锅套	1	锅	1	洗衣机的盘	1	饼	1	镜子	1	玩具	1
10	K3	16	火炉	2	盘子	2	盒子	1	锅	1	煤气灶	1	烟盒	1	手镯	1	电磁炉	1	游泳圈	1	坑	1	砚台	1	水井	1	螺丝盖	1	放烟的	1	放垃圾的	1	做饭用的	1
10
11	K1	12	树枝	3	笔	2	麦子	2	竹子	1	黄瓜	1	树勾	1	宝剑	1	棍	1	蜡烛	1	小棍	1	棒	1	蜡笔	1
11	K3	13	棍子	4	竹子	3	棒	2	木头	2	树枝	2	莴笋	1	棒穗	1	树	1	玉米	1	草	1	针	1	玉米棍子	1	木棍	1
11
12	K1	5	锄头	2	锤子	1	砍地的	1	刀	1	坠子	1
12	K3	4	锤子	5	刀	1	棍子	1	镰刀	1
12
13	K1	6	婴儿车	6	娃娃车	4	推车	3	小车	2	手推车	1	推宝宝的车	1
13	K3	7	车	5	娃娃车	4	推车	2	拉车	1	三轮车	1	小车	1	手推车	1
13
14	K1	4	皮球	2	气球	2	蜜蜂	1	足球	1
14	K3	1	皮球	1
14
15	K1	0
15	K3	1	灯泡	1
15
16	K1	0
16	K3	1	叶子	1
16
17	K1	3	家	1	房子和烟筒	1	屋	1
17	K3	4	工厂	2	屋	2	小木屋	1	棚子	1
17
18	K1	10	木桶	3	水桶	2	垃圾桶	2	油桶	1	箱子	1	杯子	1	凳子	1	筒子	1	框	1	烟筒	1
18	K3	10	水桶	10	木桶	3	水盆	1	水缸	1	花	1	箱子	1	盒子	1	油桶	1	酒坛	1	大筐	1
18
19	K1	11	棒	4	木棒	1	棒棍	1	棒球拍	1	棒球	1	棒球棍	1	擀面杖	1	鸡腿	1	球棒	1	笔	1	棒槌	1
19	K3	11	棍子	6	球棒	4	棒球棍	3	棒槌	2	木棒	2	网球棒	1	拐杖	1	喇叭	1	锤子	1	棒球杆	1	棒球手棒	1
19
20	K1	6	筐	10	菜篮	2	篮筐	1	桶	1	做菜的	1	草筐	1
20	K3	4	筐	12	花篮	2	菜篮	1	篮筐	1
20
21	K1	6	老虎	6	狮子	5	狗熊	3	北极熊	2	虎	1	大白熊	1
21	K3	5	北极熊	4	狗熊	3	豹子	2	大狗熊	1	熊猫	1
21
22	K1	1	chuang	1
22	K3	2	桌子	1	chuang	1
22
23	K1	9	蚂蚁	7	虫子	3	蟋蟀	1	螳螂	1	蜘蛛	1	昆虫	1	蟑螂	1	蚂蚱	1	苍蝇	1
23	K3	9	蚂蚁	5	蜘蛛	3	蟑螂	2	虫子	1	飞虫	1	蛐蛐	1	毒蚂蚁	1	蚂蚱	1	苍蝇	1
23
24	K1	10	螳螂	2	蜘蛛	2	蚂蚁	2	蟑螂	2	蚂蚱	2	蟋蟀	1	蚊子	1	小虫	1	萤火虫	1	蜜蜂	1
24	K3	10	甲虫	5	苍蝇	4	蟑螂	4	蜜蜂	2	蚂蚱	2	知了	2	飞虫	1	小虫	1	蚂蚁	1	蚊子	1
24
25	K1	4	铃	3	钟	1	叮当	1	灯笼	1
25	K3	7	铃	2	钟	2	大钟	1	灯	1	喇叭	1	台灯	1	铃钟	1
25
26	K1	5	手表	4	皮带	2	手镯	1	松紧带	1	表	1
26	K3	3	手表	5	表带	1	手带	1
26
27	K1	1	车	5
27	K3	1	车	3
27
28	K1	4	鸡	3	鸭子	2	啄木鸟	1	鸽子	1
28	K3	3	小黄鹂	1	鸽子	1	麻雀	1
28
29	K1	1	褂子	1
29	K3	5	上衣	3	褂子	2	外衣	1	棉褂	1	衬衣	1
29
30	K1	0
30	K3	0
30
31	K1	4	雨鞋	8	皮鞋	1	水鞋	1	靴子	1
31	K3	5	雨鞋	10	靴子	5	水鞋	5	皮鞋	1	雨靴	1
31
32	K1	6	酒瓶	10	杯子	4	酒杯	2	啤酒	1	酒瓶盖	1	啤酒瓶	1
32	K3	6	酒瓶	8	酒杯	3	啤酒瓶	3	啤酒	2	杯子	2	玻璃杯	1
32
33	K1	2	蝴蝶	2	领结	1
33	K3	1	领结	1
33
34	K1	0
34	K3	3	盆	2	锅	1	水杯	1
34
35	K1	4	箱子	10	石头	1	书	1	香皂	1
35	K3	3	箱子	14	方块	1	鞋盒	1
35
36	K1	4	面包片	3	沙发	2	面包机	1	床	1
36	K3	4	沙发	4	面包片	2	肉	1	山楂	1
36
37	K1	6	笤帚	5	扫帚	4	墩布	3	刷子	1	扫地用的	1	抹布	1
37	K3	6	扫帚	6	笤帚	5	拖布	2	戳子	1	抹布	1	墩布	1
37
38	K1	3	牙刷	10	鞋刷	1	梳头的	1
38	K3	3	牙刷	10	鞋刷	3	梳子	1
38
39	K1	5	公交车	10	汽车	4	火车	3	班车	1	公共汽车	1
39	K3	8	汽车	6	公共汽车	5	车	5	班车	1	火车	1	客车	1	巴车	1	旅游车	1
39
40	K1	0
40	K3	0
40
41	K1	4	纽扣	2	圆	1	轱辘	1	车	1
41	K3	3	纽扣	5	饼干	1	盖	1
41
42	K1	3	帽子	4	饭	1	面包	1
42	K3	5	帽子	2	生日蛋糕	1	糕点	1	切了的蛋糕	1	面包	1
42
43	K1	5	马	5	鹿	2	牛	2	恐龙	2	鸵鸟	1
43	K3	3	马	2	山牛	1	驴	1
43
44	K1	3	火柴	1	灯	1	生日蛋糕	1
44	K3	1	灯	1
44
45	K1	6	推车	6	车轮	3	炮	3	两轮车	1	炮车	1	拉东西的	1
45	K3	9	推车	7	炮	4	手推车	3	滑梯	1	三轮车	1	tui车	1	车轮	1	轮床	1	马车	1
45
46	K1	1	玉米	1
46	K3	0
46
47	K1	1	车	13
47	K3	3	车	9	轿车	2	卡车	1
47
48	K1	1	萝卜	14
48	K3	2	胡萝卜	11	白萝卜	1
48
49	K1	1	帽子	2
49	K3	1	狐狸	1
49
50	K1	1	虫子	2
50	K3	2	虫子	3	牙	1
50
51	K1	8	菜	6	蔬菜	3	芹菜	3	青菜	2	菠菜	2	菜花	1	葱	1	草	1
51	K3	6	菜	7	芹菜	5	菠菜	2	蔬菜	2	花	2	青菜	1
51
52	K1	7	铁链	9	手链	2	锁	2	铁	1	铃铛	1	锁绳	1	项链	1
52	K3	12	铁链	7	锁	4	锁链	3	绳子	2	金链子	1	铁	1	吸铁石	1	项链	1	拉链	1	手铐子	1	挂链	1	绑人的锁	1
52
53	K1	2	凳子	11	板凳	1
53	K3	2	凳子	12	靠椅	1
53
54	K1	5	桃	2	苹果	2	小苹果	1	梨	1	果子	1
54	K3	1	苹果	3
54
55	K1	4	鸡	13	母鸡	1	鸟	1	鸽子	1
55	K3	3	公鸡	14	母鸡	4	鸟	1
55
56	K1	9	改锥	3	水撬	1	扳子	1	水果刀	1	刮胡刀	1	螺丝刀	1	酒	1	刷子	1	削皮刀	1
56	K3	17	刀	3	铲子	2	勺子	1	烟糖	1	螺丝	1	电灯	1	螺丝刀	1	锉刀	1	工具	1	牙刷	1	棉签	1	锤子	1	剃头刀	1	菜铲	1	鞭炮桶	1	削土豆的	1	削皮刀	1
56
57	K1	5	城堡	3	楼	2	别墅	1	高楼	1	家	1
57	K3	4	城堡	10	楼	2	屋	1	教堂	1
57
58	K1	8	烟	3	铅笔	2	黄瓜	1	擀面杖	1	细的红萝卜	1	蜡笔	1	胡萝卜	1	棍子	1
58	K3	10	笔	6	烟	5	棍子	4	蜡笔	2	面包	2	油笔	2	小刀	1	肠	1	吃的	1	电棍	1
58
59	K1	1	毛笔	1
59	K3	0
59
60	K1	2	闹钟	7	钟	5
60	K3	2	表	11	闹钟	5
60
61	K1	4	剪刀	5	订书器	1	钳子	1	衣架	1
61	K3	9	钳子	3	剪刀	2	镊子	2	订书器	1	筷子	1	卡子	1	衣架	1	扳子	1	夹头发的	1
61
62	K1	10	草	5	草丛	3	棉花糖	2	羊毛	2	棉花	1	大米饭	1	菜	1	树	1	面粉	1	饭	1
62	K3	10	草丛	6	白云	2	饭	1	绵羊毛	1	泡沫	1	大树	1	彩虹	1	蛋糕	1	白菜	1	草堆	1
62
63	K1	4	人	4	脑袋	1	怪物	1	面包人	1
63	K3	3	小懒人	1	魔术师	1	笑脸	1
63
64	K1	0
64	K3	4	大衣	1	上衣	1	褂子	1	工作服	1
64
65	K1	3	梳头用的东西	1	梳头的	1	木梳	1
65	K3	1	木梳	3
65
66	K1	1	棒子	6
66	K3	2	棒子	5	玉米棒	1
66
67	K1	1	床	1
67	K3	0
67
68	K1	4	母牛	1	马	1	羊	1	鹿	1
68	K3	3	奶牛	3	羊	1	水牛	1
68
69	K1	5	皇冠	8	生日蛋糕	4	王冠	3	蜡烛	2	蛋糕帽	1
69	K3	5	王冠	9	蛋糕	5	帽子	2	生日蛋糕	2	王国帽	1
69
70	K1	4	茶杯	3	水杯	2	茶碗	1	瓶子	1
70	K3	4	茶杯	5	水杯	5	咖啡杯	1	碗	1
70
71	K1	7	梅花鹿	3	长颈鹿	3	狼	1	羊	1	小鹿	1	牛	1	骆驼	1
71	K3	3	梅花鹿	3	羚羊	1	长颈鹿	1
71
72	K1	9	橱子	7	写字台	2	橱柜	1	学习桌	1	柜子	1	梳妆台	1	抽屉	1	台子	1	箱子	1
72	K3	12	橱子	5	书桌	3	柜子	2	计算机桌	2	写字台	2	学习桌	2	橱柜	2	抽屉	1	写字桌	1	床	1	课桌	1	衣柜	1
72
73	K1	0
73	K3	1	狼	1
73
74	K1	8	小孩	9	人	4	小人	4	女孩	2	洋娃娃	1	小姑娘	1	羊	1	小女孩	1
74	K3	7	娃娃	6	小女孩	5	女孩	4	人	4	小人	3	小姑娘	1	毛绒玩具	1
74
75	K1	4	驴	7	羊	3	鹿	1	牛	1
75	K3	4	马	14	鹿	2	羊	1	骡子	1
75
76	K1	1	窗户	2
76	K3	0
76
77	K1	12	板凳	3	轱辘	2	悠悠球	2	轮子	1	哑铃	1	按钮	1	蜡烛	1	灯	1	推子	1	线团	1	杠铃	1	手把	1
77	K3	19	杠铃	3	悠悠球	2	门手	1	印印章	1	开关	1	球	1	桌子	1	线团	1	扶手	1	菠萝	1	空竹	1	手把	1	板凳	1	锁	1	滚子	1	开门的	1	马铃	1	按钮	1	门把手	1
77
78	K1	2	衣服	12	长衣服	1
78	K3	3	衣服	8	连衣裙	2	衣裙	1
78
79	K1	6	桌子	5	柜子	4	抽屉	1	衣柜	1	窗台	1	椅子	1
79	K3	5	柜子	8	桌子	5	抽屉	4	衣橱	1	橱柜	1
79
80	K1	8	桶	4	管	3	手镯	2	垃圾桶	1	杯子	1	水桶	1	蛋糕	1	蛋糕盒	1
80	K3	10	桶	4	手镯	2	锅	1	圆圈	1	马桶	1	大鼓	1	水桶	1	腰鼓	1	框子	1	腰带	1
80
81	K1	6	鹅	5	天鹅	2	鸽子	2	鸡	1	鸵鸟	1	大鹅	1
81	K3	5	鹅	4	鸽子	3	天鹅	1	鸟	1	鸡	1
81
82	K1	7	鸟	8	鸽子	3	啄木鸟	2	猫头鹰	2	鹦鹉	1	喜鹊	1	乌鸦	1
82	K3	2	鸟	7	鹦鹉	5
82
83	K1	1	蛇	1
83	K3	0
83
84	K1	0
84	K3	0
84
85	K1	7	信封	5	钱包	2	折纸	1	纸	1	一张纸	1	本	1	迭纸	1
85	K3	3	信封	13	信息	1	信纸	1
85
86	K1	3	手表	1	树叶	1	叶子	1
86	K3	1	红薯	1
86
87	K1	11	栏杆	3	木栏	2	栏子	2	围墙	1	木杆	1	架子	1	积木	1	杆	1	篱笆	1	挡栏	1	栅子	1
87	K3	13	栅栏	6	护栏	4	栏子	3	电杆	1	木头	1	门	1	房子	1	门坎	1	围栏	1	院子里挡着的东	1	围墙	1	木栏	1	柱棚	1
87
88	K1	2	手	3	食指	1
88	K3	4	手	3	一	2	食指	2	拇指	1
88
89	K1	2	金鱼	2	小丑鱼	1
89	K3	1	鲤鱼	1
89
90	K1	3	旗	7	国旗	6	旗子	4
90	K3	5	旗子	6	旗	6	国旗	1	五星红旗	1	旗帜	1
90
91	K1	0
91	K3	1	玫瑰花	1
91
92	K1	8	筷子	4	笛子	2	口琴	1	螺丝钉	1	吸管	1	钓鱼竿	1	小竹棍	1	糖葫芦	1
92	K3	11	棍子	7	筷子	3	羊肉串	1	竹子	1	杆	1	钓鱼竿	1	烟	1	拐杖	1	木棍	1	双截棍	1	织毛衣的	1
92
93	K1	5	蜘蛛	3	蚊子	3	蜜蜂	3	蚂蚁	2	蜻蜓	1
93	K3	7	蚊子	6	蝗虫	3	蛐蛐	2	蜜蜂	2	虫子	2	飞蚁	1	蜻蜓	1
93
94	K1	0
94	K3	0
94
95	K1	9	球	3	鸡蛋	3	橄榄球	2	排球	1	包	1	土豆	1	虫子	1	气球	1	果冻	1
95	K3	11	面包	3	炸弹	2	橄榄球	2	电子表	1	盒子	1	汉堡	1	小豆豆	1	安全帽	1	拖鞋	1	篮球	1	枕头	1
95
96	K1	13	钥匙	2	机器同	1	头盔	1	蜗牛	1	铃铛	1	口哨	1	蘑菇	1	头饰	1	书包	1	夹东西用的	1	骨头	1	水花	1	车框	1
96	K3	9	口哨	5	头盔	4	哨子	3	包	2	安全帽	2	钩子	1	钓鱼竿	1	钥匙	1	鼓	1
96
97	K1	2	铲子	1	勺子	1
97	K3	1	夹子	1
97
98	K1	5	狼	10	狗	3	松鼠	1	老虎	1	豹	1
98	K3	3	狼	14	狗	1	狼狗	1
98
99	K1	5	笛子	5	号	1	琴	1	萨克斯	1	口哨	1
99	K3	7	号	4	笛子	1	号笛	1	哨子	1	琴	1	长号	1	吹得	1
99
100	K1	1	蛤蟆	3
100	K3	1	蛤蟆	4
100
101	K1	6	平底锅	4	炒菜锅	2	碗	1	铁锅	1	大勺子	1	炒勺	1
101	K3	4	平底锅	6	马勺	1	房子	1	炒菜锅	1
101
102	K1	5	桶	4	水桶	2	木桶	1	杯子	1	壶	1
102	K3	4	水桶	4	桶	2	筐	2	锅	2
102
103	K1	1	鹿	7
103	K3	2	鹿	4	梅花鹿	1
103
104	K1	2	水杯	5	瓶子	1
104	K3	2	水杯	8	玻璃杯	2
104
105	K1	0
105	K3	0
105
106	K1	1	手	11
106	K3	1	手	3
106
107	K1	4	鹿	4	绵羊	2	长颈鹿	2	山羊	1
107	K3	3	山羊	8	绵羊	2	羚羊	1
107
108	K1	2	猴子	12	熊	1
108	K3	1	猴子	3
108
109	K1	0
109	K3	0
109
110	K1	7	蚂蚱	6	蟑螂	3	蟋蟀	2	蜜蜂	2	房子	1	蚂蚁	1	蜻蜓	1
110	K3	7	蝗虫	5	虫子	5	蟋蟀	3	蟑螂	3	螳螂	2	蚊子	1	昆虫	1
110
111	K1	4	钢琴	5	小提琴	4	吉他	3	电子琴	2
111	K3	4	琴	10	小提琴	3	音乐符	1	钢琴	1
111
112	K1	1	手枪	10
112	K3	2	枪	11	水枪	1
112
113	K1	9	贝壳	4	头发	3	头	2	蜜蜂蜜	1	狮子棒	1	乌龟	1	抹布	1	石头	1	蘑菇	1
113	K3	9	帽子	8	贝壳	4	肉	1	蜗牛	1	头套	1	水母	1	老太鞋	1	蘑菇	1	假发	1
113
114	K1	4	斧子	3	榔头	1	改锥	1	砸钉子用的	1
114	K3	4	斧子	4	镰刀	1	喷头发的	1	砸钉子的东西	1
114
115	K1	1	五	1
115	K3	1	五个手指头	1
115
116	K1	5	架子	2	钩子	1	挂架	1	挂衣服用的	1	挂钩	1
116	K3	5	衣钩	3	架子	2	晾衣架	2	挂子	1	挂钩	1
116
117	K1	12	提琴	1	桥	1	竖琴	1	古筝	1	琵琶	1	楼梯	1	吉他	1	小旗子	1	小琴	1	门	1	小提琴	1	红旗	1
117	K3	9	门	3	楼梯	2	栅栏	2	栏杆	2	火车	1	帘子	1	吉他	1	抚琴	1	城堡里走的路	1
117
118	K1	0
118	K3	3	魔术帽	1	牛仔帽	1	太阳帽	1
118
119	K1	1	爱心	13
119	K3	2	爱心	14	心形	1
119
120	K1	1	直升机	2
120	K3	4	直升机	11	雨伞	1	战斗机	1	玩具飞机	1
120
121	K1	2	鹿	1	斑马	1
121	K3	1	斑马	2
121
122	K1	1	木房	1
122	K3	2	屋子	1	木工厂	1
122
123	K1	10	船	3	熨衣服的	2	火车	2	雷车	1	电话	1	床	1	拖拉机	1	车	1	尿坑	1	热烫机	1
123	K3	11	船	2	吹风器	1	火车	1	热宝	1	压衣机	1	轮船	1	挂烫机	1	烫衣服的	1	平衣服	1	烫衣服的东西	1	熨衣服的	1
123
124	K1	1	椅子	2
124	K3	3	凳子	1	野餐桌	1	玩麻将的桌子	1
124
125	K1	1	上衣	1
125	K3	6	上衣	3	褂子	2	外套	2	工作服	1	西装	1	衬衣	1
125
126	K1	5	松鼠	3	小兔子	1	老鼠	1	狗	1	狐狸	1
126	K3	3	老鼠	1	松鼠	1	狐狸	1
126
127	K1	4	壶	7	茶壶	3	杯子	1	暖壶	1
127	K3	4	壶	9	茶壶	3	水桶	1	暖壶	1
127
128	K1	2	棍	1	小蝌蚪	1
128	K3	0
128
129	K1	0
129	K3	0
129
130	K1	3	水果刀	2	叉子	1	笔	1
130	K3	5	毛笔	2	笔	2	鼓棒	1	水果刀	1	勺子	1
130
131	K1	2	楼梯	1	攀爬梯	1
131	K3	1	彩桥	1
131
132	K1	1	台灯	8
132	K3	3	灯	15	灯笼	1	感应灯	1
132
133	K1	3	叶子	11	生菜	1	枫叶	1
133	K3	4	树叶	12	枫叶	5	荷花	1	菜叶	1
133
134	K1	2	腿	7	腿和脚	2
134	K3	3	腿	6	腿和脚	4	大腿	2
134
135	K1	7	土豆	4	橘子	3	橙子	3	水果	2	哈密瓜	1	桃子	1	猕猴桃	1
135	K3	5	橙子	4	土豆	2	芒果	2	红薯	1	猕猴桃	1
135
136	K1	2	老虎	10	狮子	2
136	K3	3	老虎	3	美洲豹	1	猎豹	1
136
137	K1	10	菜	5	蔬菜	2	面包	2	菜花	1	蛋糕	1	西红柿	1	药	1	菜叶	1	头发	1	草	1
137	K3	11	菜	3	卷心菜	2	贝壳	2	白菜叶	1	草	1	裙子	1	菜叶	1	牡丹花	1	鸡蛋	1	帽子	1	水母	1
137
138	K1	1	灯	11
138	K3	2	灯	6	灯笼	1
138
139	K1	5	门	11	灯	2	窗户	1	按钮	1	门铃	1
139	K3	10	灯	2	窗户	1	按钮	1	门铃	1	电梯	1	格子	1	电灯控制器	1	插座	1	电源	1	灯关	1
139
140	K1	3	老虎	5	豹子	1	狼	1
140	K3	2	老虎	5	豹子	1
140
141	K1	4	嘴唇	7	桃	1	花叶	1	树叶	1
141	K3	1	嘴唇	9
141
142	K1	4	螃蟹	8	龙虾	2	蝎子	2	皮皮虾	2
142	K3	3	蝎子	5	龙虾	3	螃蟹	3
142
143	K1	3	钥匙	2	螺丝	1	锁链	1
143	K3	0
143
144	K1	1	手	1
144	K3	0
144
145	K1	1	猩猩	1
145	K3	1	猩猩	1
145
146	K1	0
146	K3	1	月牙	3
146
147	K1	3	车	5	自行车	1	摩托	1
147	K3	1	车	2
147
148	K1	2	火山	5	大树	1
148	K3	3	火山	10	雪山	2	山顶	1
148
149	K1	1	耗子	4
149	K3	1	耗子	1
149
150	K1	0
150	K3	0
150
151	K1	7	刀	2	箭	2	螺丝钉	1	笔	1	螺丝	1	针	1	拐杖	1
151	K3	8	螺丝	3	箭	1	竹竿	1	笔	1	抹布	1	箭头	1	针	1	铁钉	1
151
152	K1	5	笔	3	铅笔	1	水果刀	1	菜刀	1	刀笔	1
152	K3	2	笔	5	水果刀	4
152
153	K1	6	手链	3	链子	1	手镯	1	大圆圈	1	铁链	1	珍珠	1
153	K3	6	手镯	2	链子	1	金链子	1	手链	1	珠链	1	珍珠项链	1
153
154	K1	8	筷子	3	棍	2	笔	2	改锥	1	台球棍	1	箭	1	电棍	1	牙签	1
154	K3	6	筷子	3	刀子	1	笔	1	钢丝	1	钢针	1	箭	1
154
155	K1	3	耳朵	1	DKNKN	1	脚指头	1
155	K3	2	耳朵	2	DKNKN	1
155
156	K1	8	螺丝帽	3	钢帽	1	烟灰缸	1	钉	1	豆	1	吸铁石	1	烟灰	1	锁	1
156	K3	8	螺丝帽	4	螺丝钉	3	螺母	3	烟灰缸	2	水井	1	钉	1	吸铁石	1	铁圈	1
156
157	K1	6	葱头	6	洋葱	5	大菜	1	袋子	1	菜	1	葱	1
157	K3	4	洋葱	9	葱	7	葱头	5	红薯干	1
157
158	K1	9	橙子	4	西红柿	3	土豆	3	猕猴桃	2	苹果	2	柠檬	1	柿子	1	哈密瓜	1	茄子	1
158	K3	9	柠檬	2	土豆	2	橙子	2	猕猴桃	2	柿子	1	茄子	1	地球	1	山楂	1	西红柿	1
158
159	K1	7	鹅	7	鸭子	4	鸟	3	孔雀	1	火鸟	1	骆驼	1	天鹅	1
159	K3	7	鸭子	6	鹅	6	天鹅	4	孔雀	1	仙鹤	1	鸽子	1	火鸡	1
159
160	K1	4	鹰	9	鸟	2	猫	1	啄木鸟	1
160	K3	1	鹰	7
160
161	K1	5	笔	11	蜡笔	2	铅笔	1	火柴	1	画笔	1
161	K3	5	笔	4	针	1	蜡笔	1	画笔	1	油笔	1
161
162	K1	0
162	K3	0
162
163	K1	10	西红柿	5	橘子	4	柿子	3	茄子	2	土豆	1	桃	1	瓜	1	大西瓜	1	鸡蛋	1	果子	1
163	K3	10	西红柿	6	柿子	6	橙子	3	苹果	3	屁股	2	橘子	2	包	1	柚子	1	肉夹馍	1	杏	1
163
164	K1	2	公鸡	1	喜鹊	1
164	K3	1	燕子	1
164
165	K1	4	菜	1	鞋	1	瓜	1	豆	1
165	K3	1	黄瓜	1
165
166	K1	2	葫芦	6	鸭梨	1
166	K3	1	鸭梨	5
166
167	K1	5	铅笔	6	钢笔	2	圆珠笔	2	毛笔	1	雨伞	1
167	K3	5	圆珠笔	8	自动铅笔	5	铅笔	4	钢笔	4	水笔	1
167
168	K1	2	笔	9	蜡笔	1
168	K3	2	笔	5	裤子	1
168
169	K1	1	鸟	4
169	K3	0
169
170	K1	4	南瓜	9	冬瓜	2	辣椒	2	茄子	2
170	K3	7	南瓜	5	辣椒	1	瓜	1	茄子	1	白菜	1	冬瓜	1	柿子	1
170
171	K1	2	琴	12	电子琴	2
171	K3	3	琴	4	音乐	1	三角钢琴	1
171
172	K1	1	牛	4
172	K3	2	牛	1	犀牛	1
172
173	K1	2	胡萝卜	1	花瓶	1
173	K3	0
173
174	K1	6	烟斗	5	勺子	1	烟管	1	烟壶	1	喇叭	1	烟袋	1
174	K3	6	烟斗	9	烟嘴	4	烟筒	3	喷头	1	口哨	1	烟嘴壶	1
174
175	K1	8	水壶	4	水杯	4	壶	3	茶壶	3	花瓶	1	暖壶	1	花缸	1	茶杯	1
175	K3	7	水壶	6	水杯	5	茶杯	3	茶壶	2	瓶子	1	壶	1	碗	1
175
176	K1	6	扳子	6	夹子	5	螺丝	1	锤子	1	改锥	1	剪子	1
176	K3	5	夹子	6	扳子	2	工具	1	老虎钳	1	拧螺丝的	1
176
177	K1	9	插销	5	充电器	3	电源	2	插座	1	灯泡	1	雪糕	1	充电的	1	刀	1	电	1
177	K3	7	插头	6	插座	5	电子机	1	电源	1	电池	1	电线	1	插线	1
177
178	K1	4	书包	4	钱包	2	兜子	2	背包	1
178	K3	6	背包	5	书包	4	兜子	1	皮包	1	挎包	1	钱包	1
178
179	K1	9	杯子	5	盛水	3	碗	2	水瓢	2	水壶	2	勺	2	瓢	1	锤子	1	崴水的	1
179	K3	13	水瓢	6	水桶	3	水勺	2	勺	2	瓢	1	碗	1	茶壶	1	崴子	1	杯子	1	平地锅	1	水	1	水表	1	勺碗	1
179
180	K1	3	花生	1	饼干	1	花生豆	1
180	K3	2	茄子	1	芒果	1
180
181	K1	5	冬瓜	4	瓜	3	西瓜	1	鞋子	1	灯笼	1
181	K3	3	橘子	1	蒜头	1	西红柿	1
181
182	K1	1	白兔	3
182	K3	1	白兔	2
182
183	K1	6	狐狸	5	刺猬	1	狗	1	豹子	1	熊猫	1	狼	1
183	K3	8	猫	4	臭鼬	2	狼	2	狸猫	1	老鼠	1	树懒	1	黑猫	1	狐尾猴	1
183
184	K1	12	箱子	2	光盘	1	播音机	1	蜡烛	1	音乐	1	音箱	1	工具	1	盒子	1	水壶	1	播放器	1	琴	1	榨汁机	1
184	K3	14	歌箱	2	煤气灶	2	放音乐的	2	音机	1	首饰盒	1	放音乐	1	应锁	1	格子	1	录音机	1	光盘架	1	音乐箱	1	光盘	1	音乐盘	1	音箱	1
184
185	K1	0
185	K3	2	电冰箱	2	橱子	1
185
186	K1	4	犀牛	10	河马	4	恐龙	1	水牛	1
186	K3	5	水牛	4	牛	4	猪	1	野猪	1	河马	1
186
187	K1	9	手镯	8	镜子	3	铃铛	2	手环	1	金镯	1	小雪人	1	手链	1	铁环	1	圈	1
187	K3	5	手镯	7	手环	2	镜子	1	手表	1	手链	1
187
188	K1	2	摇椅	6	凳子	5
188	K3	3	椅子	14	凳子	1	轮椅	1
188
189	K1	7	汽车	4	摩托车	2	滑板车	2	推车	1	车鞋	1	旱冰鞋	1	拉车	1
189	K3	14	滑板车	4	玩具车	2	马车	2	四轮区动车	1	汽车	1	毛拖车	1	鞋	1	踏板	1	滑板	1	城轨车	1	鞋车	1	推车	1	溜冰鞋	1	旱冰鞋	1
189
190	K1	4	棍	2	烟斗	1	牛奶	1	针	1
190	K3	10	肠	1	杆棍	1	滚刀	1	拐杖	1	面板	1	木头	1	蜡烛	1	杆东西的	1	擀面	1	擀面的	1
190
191	K1	1	公鸡	14
191	K3	2	鸡	4	母鸡	3
191
192	K1	5	尺	3	直尺	2	格尺	2	钢尺	1	量笔	1
192	K3	3	尺	7	格尺	2	折尺	1
192
193	K1	2	帆船	5	海船	1
193	K3	3	帆船	10	轮船	2	海船	2
193
194	K1	10	杯子	6	胡椒粉	2	调料瓶	1	盐	1	药瓶	1	蜂蜜盖	1	水	1	凳子	1	罐	1	钉子	1
194	K3	19	药瓶	3	胡椒粉	2	盒子	2	胡椒瓶	2	瓶子	2	药丸盒	1	胶水	1	药壶	1	电池	1	螺丝母	1	钉子	1	罐	1	水杯	1	小桶	1	颜料瓶	1	墨水	1	玻璃瓶	1	调料瓶	1	味精瓶	1
194
195	K1	5	汉堡	5	三明治	3	肉饼	1	拉琴	1	面包片	1
195	K3	5	面包	6	汉堡	5	蛋糕	2	披萨	1	点心	1
195
196	K1	8	刀	8	尺刀	1	砍刀	1	指甲刀	1	尺	1	笤帚	1	数尺	1	改锥	1
196	K3	9	刀	3	尺	2	铅笔	1	扳子	1	笔	1	锯齿刀	1	砍树的	1	拉树的工具	1	拉锯	1
196
197	K1	0
197	K3	1	刀	1
197
198	K1	5	螺丝钉	7	螺丝	5	笔	2	钥匙	1	工具	1
198	K3	7	钉子	9	螺丝钉	6	钥匙	2	针	1	铅笔	1	针线	1	螺母	1
198
199	K1	5	螺丝刀	3	螺丝	3	筷子	1	锯	1	工具	1
199	K3	9	工具	4	螺丝刀	3	螺丝	2	螺丝钉	2	锥子	1	刀	1	钻头	1	十字改锥	1	钳子	1
199
200	K1	7	河马	2	马鱼	1	水母	1	蛇	1	水马	1	虾	1	龙	1
200	K3	4	鱼	1	水母	1	海螺	1	河马	1
200
201	K1	8	海狮	4	海马	3	海豚	2	鱼	2	老鼠	1	鸟	1	海洋	1	凶兽	1
201	K3	6	海狮	4	海豚	3	企鹅	3	北极熊	1	老鼠	1	皮鞋	1
201
202	K1	3	牛	10	绵羊	5	马	4
202	K3	4	牛	7	绵羊	3	狼	1	山羊	1
202
203	K1	1	衬衣	1
203	K3	5	褂子	2	外衣	1	上衣	1	礼服	1	书	1
203
204	K1	0
204	K3	2	皮鞋	8	板鞋	1
204
205	K1	7	衣服	4	裤子	1	碗	1	铃铛	1	水瓶	1	袋子	1	擦桌子的布	1
205	K3	5	钟	1	铃铛	1	衣服	1	下衣裙	1	牙膏	1
205
206	K1	5	狐狸	3	猫	2	鼠	2	浣熊	1	狗	1
206	K3	7	狐狸	6	猫	2	臭鼬	2	狗	1	浣熊	1	仓鼠	1	熊	1
206
207	K1	14	雪橇	2	滑板	2	铅笔盒	1	滑雪车	1	夹子	1	锯	1	电子琴	1	箱子	1	洗衣服的	1	座椅	1	手风琴	1	椅子	1	琴	1	戳子	1
207	K3	20	雪橇	3	船	2	扳子	1	床	1	锯	1	铅笔盒	1	夹子	1	水果刀	1	踏板	1	电梯	1	台架	1	冰车	1	摇摇坐	1	琴	1	范本	1	古筝	1	文具盒	1	木床	1	订书器	1	滑雪车	1
207
208	K1	0
208	K3	2	蝌蚪	1	毛毛虫	1
208
209	K1	0
209	K3	0
209
210	K1	0
210	K3	0
210
211	K1	0
211	K3	0
211
212	K1	2	蚂蚁	2	虫子	1
212	K3	1	蚂蚁	1
212
213	K1	9	车轮	3	缝纫机	1	拉车	1	桌子和车车轮	1	枕头	1	线团器	1	灯	1	螺丝	1	风火轮	1
213	K3	8	纺车	4	线	2	车轮	1	风机	1	三轮车	1	打印器	1	风车	1	磨刀	1
213
214	K1	14	线团	3	绳子	2	毛线	2	水塔	1	线轴	1	螺丝	1	纸篓	1	杯子	1	放风筝线	1	缝衣服的线	1	轮子	1	灯笼	1	栓线	1	悠悠球	1
214	K3	14	线轴	4	线团	3	毛线	2	飞盘	1	帽子	1	电线	1	桶	1	丝线	1	铁四卷	1	电线卷	1	毛线团	1	缠风筝的	1	缝衣服的线	1	陀螺	1
214
215	K1	2	勺	3	汤勺	1
215	K3	1	勺	3
215
216	K1	2	老鼠	4	狐狸	2
216	K3	2	狼	1	袋鼠	1
216
217	K1	1	五角星	8
217	K3	1	五角星	9
217
218	K1	3	椅子	6	板凳	4	桌子	3
218	K3	4	椅子	9	桌子	6	板凳	1	麻将桌	1
218
219	K1	6	电视	1	箱子	1	盒子	1	烤面包的	1	电磁炉	1	橱子	1
219	K3	3	煤气灶	1	电烤箱	1	游戏桌	1
219
220	K1	0
220	K3	1	草莓奶	1
220
221	K1	10	钱包	3	提包	2	提箱	1	皮箱	1	皮包	1	手包	1	工具箱	1	背包	1	箱子	1	书包	1
221	K3	9	皮包	7	工具箱	3	提包	3	钱包	2	保险箱	1	兜子	1	行李箱	1	皮箱	1	背包	1
221
222	K1	0
222	K3	0
222
223	K1	4	天鹅	9	鸭子	5	白鹅	2	鸵鸟	1
223	K3	4	鹅	12	鸭子	5	白鹅	1	仙鹤	1
223
224	K1	1	棉衣	1
224	K3	3	毛衣	6	上衣	3	长袖	2
224
225	K1	10	门	4	镜子	4	衣架	2	窗户	2	轨道	1	杠	1	立架	1	跷跷板	1	窗台	1	桥	1
225	K3	9	门	7	衣架	3	镜子	2	晾衣架	2	跷跷板	1	窗户	1	梯子	1	木板	1	体育的杆	1
225
226	K1	3	饭桌	1	木头餐桌	1	凳子	1
226	K3	3	椅子	1	松鼠	1	课桌	1
226
227	K1	1	电视	1
227	K3	0
227
228	K1	2	微波炉	7	烤东西的	1
228	K3	4	微波炉	11	电磁炉	1	热宝	1	面包箱	1
228
229	K1	8	拍子	5	羽毛球拍	3	棒球拍	1	拍蚊子	1	羽毛球	1	糖	1	苍蝇拍	1	乒乓球	1
229	K3	8	羽毛球拍	6	网球拍	2	乒乓球拍	2	勺子	1	拍子	1	手拍	1	棒球排拍	1	苍蝇拍	1
229
230	K1	10	杯子	5	桶	4	帽子	3	纸杯	2	花瓶	1	花盆	1	糖	1	灯	1	罐	1	雪糕	1
230	K3	11	杯子	5	帽子	5	桶	1	筐	1	果冻盒	1	垃圾箱	1	水瓶	1	篮子	1	笔筒	1	纸杯	1	碗	1
230
231	K1	4	拇指	4	大拇指	3	手	2	伸出来一个手指	1
231	K3	3	手指	13	手	2	拇指	2
231
232	K1	8	领结	2	放大镜	2	圈	2	绳子	2	手链	1	手镯	1	镯子	1	圆圈	1
232	K3	2	领结	5	围裙	1
232
233	K1	4	猫	4	豹子	4	狮子	2	马	1
233	K3	3	豹子	3	猫	2	母狮	1
233
234	K1	7	盒子	2	面包机	1	加热器	1	电视	1	洗衣机	1	电磁炉	1	炉	1
234	K3	12	盒子	5	面包机	4	烤箱	2	音乐箱	2	橱柜	2	微波炉	1	洗衣机	1	柜子	1	衣服箱	1	火炉	1	煤气灶	1	收音机	1
234
235	K1	5	手	5	拇指	3	大拇指	3	脚趾头	2	指头	1
235	K3	6	大拇指	9	拇指	3	手	2	手指盖	1	食指	1	柿子	1
235
236	K1	6	柿子	5	茄子	2	苹果	1	蒜	1	大花	1	瓜	1
236	K3	2	柿子	7	南瓜	1
236
237	K1	1	刷子	2
237	K3	0
237
238	K1	10	蜂窝	2	蜜蜂	2	萝卜	2	胡萝卜	2	锤子	1	木瓜	1	杯子	1	蜂蜜	1	灯	1	转圈	1
238	K3	6	蜂窝	2	铜锣	2	萝卜	2	雨伞	1	棉花糖	1	饼干	1
238
239	K1	6	灯	3	交通灯	1	电线杆	1	红灯	1	音箱	1	钱	1
239	K3	5	杯子	2	路灯	2	电源插座	1	信号灯	1	游戏机	1
239
240	K1	3	车	3	汽车	1	列车	1
240	K3	3	车	1	客车	1	电力机车	1
240
241	K1	1	树	13
241	K3	2	树	12	洋槐树	2
241
242	K1	4	卡车	8	货车	4	拉土的车	1	汽车	1
242	K3	6	车	10	卡车	8	客车	2	洒水车	1	汽车	1	水车	1
242
243	K1	3	笛子	5	萨克斯	1	号子	1
243	K3	5	笛子	2	号子	2	音乐	1	勺子	1	小号	1
243
244	K1	2	海龟	3	龟	1
244	K3	0
244
245	K1	1	伞	10
245	K3	2	伞	5	太阳伞	1
245
246	K1	5	瓶	5	杯子	5	古董瓶	1	酒瓶	1	玻璃瓶	1
246	K3	6	古董	2	瓶	2	杯子	1	花杯	1	浴缸	1	水缸	1
246
247	K1	2	马甲	13	半袖	3
247	K3	8	衣服	8	背心	3	救生衣	2	上衣	1	坎肩	1	裤子	1	外套	1	衬衫	1
247
248	K1	6	小提琴	8	吉他	2	电子琴	1	小拉琴	1	钢琴	1	小音乐琴	1
248	K3	5	琴	8	吉他	7	钢琴	2	提琴	2	贝斯	1
248
249	K1	6	推车	5	拉车	2	拖拉机	1	拉东西的	1	盒子车	1	玩具车	1
249	K3	10	推车	9	拉车	3	拖拉机	1	儿童车	1	击沉车	1	人力车	1	拉东西的	1	推拉车	1	拉砖的	1	铲车	1
249
250	K1	1	表	5
250	K3	2	表	2	计时表	1
250
251	K1	7	壶	4	茶壶	3	喷壶	2	花盆	1	浇水瓶	1	浇花杯	1	浇花壶	1
251	K3	6	喷壶	6	浇洒水壶	4	浇花的	3	浇花壶	1	药瓶	1	花筒	1
251
252	K1	2	橘子	1	哈密瓜	1
252	K3	0
252
253	K1	8	房子	7	打水	1	桶	1	打水的	1	水池	1	屋子	1	铃铛	1	脚踏车	1
253	K3	6	亭子	2	屋子	1	打水器	1	水壶	1	水缸	1	压水井	1
253
254	K1	4	轮子	6	轮	6	汽车轮	1	自行车的轮子	1
254	K3	4	轮	8	轮子	8	齿轮	1	木轮	1
254
255	K1	3	口哨	10	喇叭	2	抽纸	1
255	K3	2	口哨	15	吹哨	1
255
256	K1	5	电扇	4	风筝	3	家	1	屋子	1	房子	1
256	K3	5	风车房子	4	房子	2	屋子	1	摩天轮	1	发电机	1
256
257	K1	5	门	8	油桶	1	房子	1	窗	1	玻璃	1
257	K3	4	门	5	窗	3	车	1	门框	1
257
258	K1	6	酒杯	4	水杯	2	红酒杯	1	高脚杯	1	酒瓶	1	瓶子	1
258	K3	4	酒杯	10	水杯	3	高脚杯	2	玻璃杯	1
258
259	K1	5	改锥	3	螺丝	2	钳子	2	工具	1	剪子	1
259	K3	12	工具	5	钳子	3	夹子	1	螺丝钉	1	螺丝	1	锥子	1	螺丝刀	1	螺丝棍	1	篆子	1	改锥	1	拧螺丝的	1	修东西的东西	1
259
260	K1	4	斑马	14	小黑马	1	鹿	1	海马	1
260	K3	2	马	10	长颈鹿	1
Note. No., picture number; Alter., number of alternative names; Freq., frequency of each alternative name.
